# Supplementary material for: [(4-Bromo­phen­yl)(2-pyridyl­methyl­idene)amine-κ2 N,N′]bis­(1,1,1,5,5,5-hexa­fluoro­pentane-2,4-dionato-κ2 O,O′)cobalt(II)
Source: Acta Crystallogr Sect E Struct Rep Online. 2010 Aug 21;66(Pt 9):m1138–9. doi: 10.1107/S1600536810032757 (PMC3008124; doi:10.1107/S1600536810032757)
Supplement: Supplementary file 2 [file e-66-m1138-Isup2.hkl]

# 
# h,k,l, Fc-squared, Fo-squared, sigma(Fo-squared) and status flag 
# 
data_I
_shelx_title ' nk11P-1 in P-1' 
_shelx_refln_list_code          4 
_shelx_F_calc_maximum      213.48 
_exptl_crystal_F_000       718.00 
_reflns_d_resolution_high  0.8000 
 
loop_ 
 _symmetry_equiv_pos_as_xyz 
 'x, y, z' 
 '-x, -y, -z' 
 
_cell_length_a     8.3568 
_cell_length_b    10.9420 
_cell_length_c    14.8151 
_cell_angle_alpha  74.042 
_cell_angle_beta   86.510 
_cell_angle_gamma  77.080 
 
_shelx_F_squared_multiplier     1.000 
 
loop_ 
 _refln_index_h 
 _refln_index_k 
 _refln_index_l 
 _refln_F_squared_calc 
 _refln_F_squared_meas 
 _refln_F_squared_sigma 
 _refln_observed_status 
   1   0   0      183.47      239.82      4.81 o 
   2   0   0     3259.85     3185.25     44.53 o 
   3   0   0       32.07       53.77      4.22 o 
   4   0   0     2021.65     1948.41     31.61 o 
   5   0   0     1073.66     1048.15     17.24 o 
   6   0   0       23.99       24.38      4.66 o 
   7   0   0        4.07       13.93      6.01 o 
   8   0   0      102.65      108.51     11.86 o 
   9   0   0      424.58      420.27     18.38 o 
  10   0   0      128.13      128.41     13.88 o 
  -9   1   0      206.20      213.11     12.17 o 
  -8   1   0     1161.31     1140.29     22.85 o 
  -7   1   0      345.23      338.74     17.68 o 
  -6   1   0      403.30      350.56      9.91 o 
  -5   1   0     6558.26     6838.28     59.68 o 
  -4   1   0      443.52      413.10      5.20 o 
  -3   1   0     2124.55     2020.98     17.67 o 
  -2   1   0      160.00      136.71      2.71 o 
  -1   1   0       83.80       55.38      1.85 o 
   0   1   0      583.17      511.25      5.78 o 
   1   1   0     2133.00     2146.24     23.60 o 
   2   1   0    23357.54    23197.11    215.34 o 
   3   1   0     4263.47     4555.58     51.34 o 
   4   1   0    13920.49    13673.84    182.10 o 
   5   1   0      335.94      345.81      9.58 o 
   6   1   0     2882.24     2770.19     36.42 o 
   7   1   0      450.49      402.95     14.79 o 
   8   1   0     1688.72     1596.13     32.64 o 
   9   1   0      817.27      742.34     22.63 o 
  10   1   0       50.57       48.19     11.36 o 
  -9   2   0       20.62       21.20     15.56 o 
  -8   2   0      270.07      270.21     12.71 o 
  -7   2   0       23.49       31.53      7.17 o 
  -6   2   0      877.87      856.45     17.51 o 
  -5   2   0      297.81      299.35      6.84 o 
  -4   2   0     5230.74     5244.82     35.09 o 
  -3   2   0     1681.93     1628.19     13.21 o 
  -2   2   0      448.80      539.48      6.32 o 
  -1   2   0    45573.73    45653.37    431.46 o 
   0   2   0       24.40       27.19      2.22 o 
   1   2   0     6512.54     6741.98     72.96 o 
   2   2   0       30.37       29.24      1.97 o 
   3   2   0     5412.71     5387.11     46.96 o 
   4   2   0     2979.80     3157.19     33.87 o 
   5   2   0      285.40      280.60      5.40 o 
   6   2   0      366.39      397.99     12.50 o 
   7   2   0     1082.48     1186.41     24.77 o 
   8   2   0      361.98      290.28     13.62 o 
   9   2   0       27.97       27.44      8.79 o 
  10   2   0     1507.85     1510.23     34.37 o 
  -9   3   0      899.95      857.35     39.50 o 
  -8   3   0      351.77      381.77     28.94 o 
  -7   3   0       73.22      109.44     11.59 o 
  -6   3   0      269.85      313.56      8.79 o 
  -5   3   0       24.01       33.66      4.65 o 
  -4   3   0     1632.03     1538.38     12.06 o 
  -3   3   0       10.77       14.20      2.15 o 
  -2   3   0       16.76        1.27      1.96 o 
  -1   3   0     1619.37     1672.72     18.78 o 
   0   3   0     1261.07     1310.17     20.43 o 
   1   3   0     9253.48     9368.16     76.30 o 
   2   3   0     1128.47     1273.22     20.14 o 
   3   3   0     6142.67     5803.07     46.02 o 
   4   3   0      279.93      276.47      5.44 o 
   5   3   0     3066.91     2907.93     39.60 o 
   6   3   0      994.03      996.98     19.73 o 
   7   3   0     1296.65     1324.16     25.64 o 
   8   3   0       99.26      129.35      9.75 o 
   9   3   0      342.11      324.67     19.57 o 
  10   3   0      152.67      155.79     12.84 o 
  -9   4   0       66.98       66.27     21.63 o 
  -8   4   0       42.94       38.02     18.01 o 
  -7   4   0     1467.73     1386.13     28.34 o 
  -6   4   0      422.50      451.38     18.52 o 
  -5   4   0      956.92     1010.61     23.45 o 
  -4   4   0      114.35      106.58      3.58 o 
  -3   4   0     1232.26     1310.31     10.84 o 
  -2   4   0     6123.70     6455.14     39.92 o 
  -1   4   0      492.49      585.89      7.36 o 
   0   4   0    16058.34    15917.37    111.75 o 
   1   4   0      606.17      650.10      6.02 o 
   2   4   0      271.19      246.74      6.67 o 
   3   4   0      209.65      267.88      7.81 o 
   4   4   0     2004.09     1814.60     21.21 o 
   5   4   0     1343.42     1343.87     19.30 o 
   6   4   0        1.20        8.05      4.18 o 
   7   4   0      151.87      138.95      8.11 o 
   8   4   0        1.15        2.52      5.93 o 
   9   4   0     1203.93     1138.08     41.68 o 
  10   4   0      269.54      305.37     23.83 o 
  -8   5   0      994.07      974.60     41.21 o 
  -7   5   0       53.01       71.64     10.35 o 
  -6   5   0      173.05      170.69     13.06 o 
  -5   5   0     1820.30     1800.57     34.19 o 
  -4   5   0     1569.57     1541.23     13.76 o 
  -3   5   0      512.92      507.34      7.34 o 
  -2   5   0      527.88      623.73      7.15 o 
  -1   5   0     4220.41     4327.39     33.74 o 
   0   5   0      515.68      548.36     10.69 o 
   1   5   0      606.38      545.77      6.12 o 
   2   5   0     4097.49     4158.66     31.23 o 
   3   5   0      108.69       84.47      5.38 o 
   4   5   0     5344.08     5371.53     43.34 o 
   5   5   0      261.52      230.42      4.15 o 
   6   5   0     1766.90     1809.83     29.40 o 
   7   5   0      369.80      322.34     10.72 o 
   8   5   0      924.11      912.00     19.87 o 
   9   5   0      487.93      443.93     15.25 o 
  10   5   0        4.10       24.05      8.47 o 
  -8   6   0      356.55      368.01     29.41 o 
  -7   6   0       65.41       85.15     12.03 o 
  -6   6   0      915.92      967.36     58.63 o 
  -5   6   0       14.28        5.18      9.03 o 
  -4   6   0     3423.25     3375.65     28.82 o 
  -3   6   0      556.03      569.39      9.11 o 
  -2   6   0     2169.66     2115.50     19.64 o 
  -1   6   0     4464.65     4325.01     34.50 o 
   0   6   0     2254.95     2178.04     19.48 o 
   1   6   0      933.93     1121.43     15.23 o 
   2   6   0       21.02       31.52      2.19 o 
   3   6   0      585.44      537.82     10.11 o 
   4   6   0      394.11      445.19      8.53 o 
   5   6   0        0.07       -1.82      2.20 o 
   6   6   0     2358.96     2491.76     31.53 o 
   7   6   0      181.36      165.20      8.57 o 
   8   6   0     1629.82     1732.93     29.88 o 
   9   6   0       55.30       43.70      8.73 o 
  10   6   0      749.13      760.74     20.55 o 
  -7   7   0      125.44      114.06     20.51 o 
  -6   7   0      100.70       91.69     15.95 o 
  -5   7   0       48.65       26.49     14.68 o 
  -4   7   0      778.70      788.66     12.93 o 
  -3   7   0       17.95       10.76      4.83 o 
  -2   7   0      545.72      492.36     10.44 o 
  -1   7   0        4.43       -1.74      3.83 o 
   0   7   0      986.05      914.79     13.15 o 
   1   7   0     1239.70     1117.13     14.49 o 
   2   7   0     1690.77     1646.52     16.10 o 
   3   7   0     7318.99     7214.93     65.98 o 
   4   7   0     1294.81     1310.89     18.27 o 
   5   7   0     1135.32     1117.86     16.83 o 
   6   7   0      214.41      215.84     10.47 o 
   7   7   0     1673.20     1765.97     42.70 o 
   8   7   0       93.00       65.39      6.28 o 
   9   7   0        5.49       -0.49      6.01 o 
  -6   8   0       10.06        6.25     16.95 o 
  -5   8   0     1508.67     1543.78     51.40 o 
  -4   8   0        5.36       -1.36      6.66 o 
  -3   8   0      990.62      877.36     15.29 o 
  -2   8   0      580.26      602.73     12.20 o 
  -1   8   0      588.64      527.43     11.14 o 
   0   8   0       16.74       20.64      4.41 o 
   1   8   0      163.16      182.85      6.63 o 
   2   8   0      365.02      326.40     11.02 o 
   3   8   0       25.14       31.76      3.08 o 
   4   8   0       49.66       67.79      5.39 o 
   5   8   0     1427.55     1387.86     20.27 o 
   7   8   0      821.10      879.95     24.22 o 
   8   8   0      456.76      444.88     18.29 o 
  -5   9   0        1.83       -8.06     16.44 o 
  -4   9   0       41.80       26.40     10.49 o 
  -3   9   0      534.97      552.87     13.37 o 
  -2   9   0       16.49       12.89      5.66 o 
  -1   9   0       29.98       31.68      5.58 o 
   0   9   0        8.58       13.06      5.77 o 
   1   9   0     1255.68     1150.65     17.21 o 
   2   9   0     2066.12     1963.06     23.14 o 
   3   9   0      180.99      153.79      6.55 o 
   4   9   0      577.92      492.41      9.72 o 
   5   9   0       18.15       17.77      5.60 o 
   6   9   0     1439.62     1361.88     43.34 o 
   8   9   0       73.59       65.25      9.31 o 
  -4  10   0      430.94      391.27     17.31 o 
  -3  10   0       19.62       15.08      6.23 o 
  -2  10   0      253.16      270.38     10.32 o 
  -1  10   0      237.55      221.97     11.95 o 
   0  10   0      106.90      123.63      7.44 o 
   1  10   0        3.67        6.87      5.10 o 
   2  10   0       57.52       80.83      6.21 o 
   3  10   0      173.33      179.46     10.60 o 
   4  10   0      339.22      271.18      8.29 o 
   5  10   0      173.09      199.73     10.11 o 
   6  10   0     1570.16     1552.62     48.76 o 
  -3  11   0       14.58       30.86     12.78 o 
  -2  11   0      479.06      482.66     13.96 o 
  -1  11   0      198.20      212.01      9.94 o 
   0  11   0     1402.15     1276.88     20.12 o 
   1  11   0     1695.26     1599.18     22.43 o 
   2  11   0      511.36      447.44     15.28 o 
   3  11   0       25.88       21.05      5.56 o 
   4  11   0      498.28      403.85     10.39 o 
   5  11   0      213.79      218.23     10.59 o 
   6  11   0      206.99      254.83     23.85 o 
  -2  12   0        1.05        0.75      8.83 o 
  -1  12   0       13.89        5.11      7.35 o 
   0  12   0      113.37      104.46     11.24 o 
   1  12   0      290.22      299.65     11.12 o 
   2  12   0      462.78      406.22     15.28 o 
   3  12   0       31.64       35.75      6.47 o 
   4  12   0      475.17      460.59     11.75 o 
   5  12   0       91.25       64.48      7.75 o 
   6  12   0      468.06      531.11     32.97 o 
   1  13   0      645.71      669.43     25.22 o 
   2  13   0       86.05       99.35     19.50 o 
   3  13   0      452.56      412.22     14.08 o 
  -5 -12   1      420.95      412.00     11.17 o 
  -4 -12   1      282.61      263.39     10.02 o 
  -3 -12   1      153.46      181.79      9.33 o 
  -2 -12   1      314.45      308.57     11.14 o 
  -1 -12   1       22.62       23.29      7.10 o 
   0 -12   1       13.11        6.34      7.40 o 
   1 -12   1       80.46      101.11     10.46 o 
  -7 -11   1       68.81       86.41     19.26 o 
  -6 -11   1      428.63      423.58     29.36 o 
  -5 -11   1      254.04      236.77      8.54 o 
  -4 -11   1       11.44       25.75      5.71 o 
  -3 -11   1     1219.71     1319.78     19.62 o 
  -2 -11   1       44.50       55.91      6.72 o 
  -1 -11   1     1017.49     1037.77     17.85 o 
   0 -11   1        2.95       -3.90      6.10 o 
   1 -11   1      752.23      833.37     16.96 o 
   2 -11   1      373.86      408.16     16.38 o 
   3 -11   1      371.31      430.64     17.97 o 
  -7 -10   1      118.57      119.38     18.99 o 
  -6 -10   1     1744.77     1646.91     51.96 o 
  -5 -10   1       11.76        5.87      5.58 o 
  -4 -10   1       25.38       18.72      5.04 o 
  -3 -10   1        1.46       -1.86      5.82 o 
  -2 -10   1      332.60      333.97     11.47 o 
  -1 -10   1      157.96      152.10      7.83 o 
   0 -10   1       78.75       87.03      7.12 o 
   1 -10   1       43.57       59.56      7.09 o 
   2 -10   1       16.80       29.78      6.85 o 
   3 -10   1      401.44      413.05     14.99 o 
   4 -10   1      112.90      132.67     12.97 o 
  -8  -9   1        3.45       11.16      9.59 o 
  -5  -9   1      120.58      148.96      6.26 o 
  -4  -9   1      396.29      349.68      9.04 o 
  -3  -9   1      539.24      593.04     11.49 o 
  -2  -9   1      526.99      540.01     11.27 o 
  -1  -9   1      103.63       78.43      6.08 o 
   0  -9   1     1804.31     1844.76     23.22 o 
   1  -9   1       15.15       13.70      5.54 o 
   2  -9   1     2010.71     1947.65     25.05 o 
   3  -9   1      863.95      825.99     18.21 o 
   4  -9   1      295.10      312.15     14.87 o 
   5  -9   1        3.11       -2.69     17.13 o 
  -9  -8   1      138.81      121.10     14.68 o 
  -8  -8   1      527.98      549.22     21.53 o 
  -7  -8   1      942.88      908.75     25.89 o 
  -6  -8   1        5.69        6.30      7.04 o 
  -5  -8   1      399.17      365.35     12.09 o 
  -4  -8   1        4.71        4.04      4.02 o 
  -3  -8   1     1465.22     1350.66     17.15 o 
  -2  -8   1      430.51      368.54      8.92 o 
  -1  -8   1     1059.09      974.49     14.49 o 
   0  -8   1      412.03      439.01     10.22 o 
   1  -8   1      395.16      389.80     17.35 o 
   2  -8   1      834.06      892.24     15.17 o 
   3  -8   1       70.37       91.99      8.00 o 
   4  -8   1     2520.25     2494.94     38.10 o 
   5  -8   1      406.11      352.36     29.13 o 
   6  -8   1      158.59      208.94     24.27 o 
  -9  -7   1       97.10      104.07      8.60 o 
  -8  -7   1      106.00      102.43     14.40 o 
  -7  -7   1       30.73       52.02      5.44 o 
  -6  -7   1       32.06       29.82      6.99 o 
  -5  -7   1      776.19      664.43     11.40 o 
  -4  -7   1     2639.83     2659.41     27.02 o 
  -3  -7   1     1331.50     1322.17     13.57 o 
  -2  -7   1       67.94      122.29      4.39 o 
  -1  -7   1      906.50      775.04     11.93 o 
   0  -7   1       31.00       36.67      4.21 o 
   1  -7   1     6203.45     5963.73     54.85 o 
   2  -7   1      391.05      371.56     11.63 o 
   3  -7   1      621.07      664.76     12.90 o 
   4  -7   1       30.27       30.54      7.62 o 
   5  -7   1       41.63       45.43     15.61 o 
   6  -7   1        0.51        9.26     15.61 o 
  -9  -6   1     1891.17     1837.06     55.87 o 
  -8  -6   1      267.32      277.76     17.16 o 
  -7  -6   1     1021.14      941.00     18.45 o 
  -6  -6   1       34.46       32.41      4.48 o 
  -5  -6   1      121.14       84.51      3.56 o 
  -4  -6   1      526.93      396.09      6.90 o 
  -3  -6   1     1703.09     1817.08     15.77 o 
  -2  -6   1      277.20      366.28      6.21 o 
  -1  -6   1      741.48      790.53     12.33 o 
   0  -6   1       23.57       32.73      3.37 o 
   1  -6   1       97.93       75.76      4.22 o 
   2  -6   1       57.92       44.22      4.51 o 
   3  -6   1     2982.54     2825.46     29.69 o 
   4  -6   1      818.98      808.94     13.85 o 
   5  -6   1     1972.28     2000.13     37.54 o 
   6  -6   1     1158.87     1198.36     52.07 o 
   7  -6   1      823.05      913.29     39.18 o 
 -10  -5   1        8.49        7.24      9.33 o 
  -9  -5   1       62.14       88.62     13.80 o 
  -8  -5   1      213.43      180.36     10.28 o 
  -7  -5   1      968.03      896.62     34.43 o 
  -6  -5   1       83.13       95.80     11.09 o 
  -5  -5   1     4501.94     4574.34     34.76 o 
  -4  -5   1     1646.81     1497.48     17.05 o 
  -3  -5   1      690.15      712.10      9.57 o 
  -2  -5   1      967.32      779.37      7.68 o 
  -1  -5   1       98.00      113.77      3.39 o 
   0  -5   1     5101.45     4706.35     39.01 o 
   1  -5   1       77.90       92.10      5.74 o 
   2  -5   1      249.33      279.73      6.52 o 
   3  -5   1      539.14      565.15      8.45 o 
   4  -5   1      197.72      204.57      7.21 o 
   5  -5   1      262.84      294.15     25.45 o 
   6  -5   1      793.54      819.73     23.98 o 
   7  -5   1      159.54      184.72     12.92 o 
   8  -5   1      235.84      220.38     25.19 o 
 -10  -4   1      961.31      875.12     23.85 o 
  -9  -4   1        5.29        8.45      7.48 o 
  -8  -4   1     1784.26     1792.26     32.78 o 
  -7  -4   1      306.54      335.44     11.69 o 
  -6  -4   1       68.53       57.84      5.56 o 
  -5  -4   1      414.33      460.48      6.75 o 
  -4  -4   1       57.84       80.93      3.08 o 
  -3  -4   1      118.40      142.10      3.53 o 
  -2  -4   1      362.26      408.07      6.17 o 
  -1  -4   1     1269.80     1299.56     11.52 o 
   0  -4   1      308.97      327.21      5.85 o 
   1  -4   1    12644.28    13702.74    104.46 o 
   2  -4   1     4354.74     4173.20     28.40 o 
   3  -4   1       19.39       16.58      2.72 o 
   4  -4   1     2478.83     2415.55     21.22 o 
   5  -4   1      151.63      148.57      8.98 o 
   6  -4   1     1709.87     1723.64     48.21 o 
   7  -4   1     1195.55     1150.05     25.68 o 
   8  -4   1       95.26       94.05     20.24 o 
 -10  -3   1        3.67       18.94      9.10 o 
  -9  -3   1        6.52       10.15      7.93 o 
  -8  -3   1      653.23      595.08     17.37 o 
  -7  -3   1       82.29       53.42      7.85 o 
  -6  -3   1     1837.19     1726.47     29.31 o 
  -5  -3   1     1961.03     2065.90     23.15 o 
  -4  -3   1     9391.26     9601.61    121.19 o 
  -3  -3   1      277.25      321.50      4.75 o 
  -2  -3   1      668.26      842.41     12.06 o 
  -1  -3   1     2911.01     2975.58     35.00 o 
   0  -3   1     1397.61     1442.00     19.13 o 
   1  -3   1      283.77      292.30      7.00 o 
   2  -3   1     8969.71     9287.57     58.67 o 
   3  -3   1      361.44      525.55      6.92 o 
   4  -3   1       84.20      103.86      3.97 o 
   5  -3   1       83.23      120.13      5.98 o 
   6  -3   1      350.28      355.77     20.44 o 
   7  -3   1       47.97       63.72     15.93 o 
   8  -3   1      889.70      877.91     37.05 o 
   9  -3   1      165.10      184.03     23.66 o 
 -10  -2   1       29.57        6.77      9.67 o 
  -9  -2   1     1806.31     1765.83     36.08 o 
  -8  -2   1        9.99        8.64      7.32 o 
  -7  -2   1     1105.29     1012.83     22.15 o 
  -6  -2   1       97.02       95.50     11.35 o 
  -5  -2   1      354.63      343.13      6.72 o 
  -4  -2   1     1220.86     1271.37     23.20 o 
  -3  -2   1     1470.45     1530.23     16.89 o 
  -2  -2   1     1250.26     1212.87     21.17 o 
  -1  -2   1    24301.85    26253.82    267.01 o 
   0  -2   1     7468.11     7565.28    135.15 o 
   1  -2   1      250.89      214.78      5.30 o 
   2  -2   1      129.11      158.21      4.44 o 
   3  -2   1     2104.25     2083.14     19.21 o 
   4  -2   1       32.29       31.78      2.85 o 
   5  -2   1     3709.71     3659.23     35.29 o 
   6  -2   1     1248.14     1156.26     16.85 o 
   7  -2   1      422.73      417.35     14.41 o 
   8  -2   1      228.97      262.63     15.11 o 
   9  -2   1      428.65      427.09     20.27 o 
 -10  -1   1      400.11      384.70     18.88 o 
  -9  -1   1      176.59      183.36     12.98 o 
  -8  -1   1     1181.01     1077.20     25.57 o 
  -7  -1   1     1036.25      980.77     22.76 o 
  -6  -1   1      359.27      383.25     11.03 o 
  -5  -1   1     5732.56     5422.78     66.61 o 
  -4  -1   1      421.05      429.94      8.29 o 
  -3  -1   1       60.83       63.09      3.99 o 
  -2  -1   1     7687.57     8230.71    109.32 o 
  -1  -1   1     1755.60     1749.74     28.39 o 
   0  -1   1     4978.34     5602.63     81.19 o 
   1  -1   1      993.46      867.04     15.44 o 
   2  -1   1      356.28      333.88      6.10 o 
   3  -1   1     1709.01     1824.52     18.39 o 
   4  -1   1     1046.85     1000.04      9.44 o 
   5  -1   1     1470.52     1461.84     14.79 o 
   6  -1   1     1737.02     1718.21     26.32 o 
   7  -1   1     1901.80     1808.07     28.83 o 
   8  -1   1      107.28       99.45      9.23 o 
   9  -1   1       50.90       66.13     10.45 o 
 -10   0   1      898.96      898.47     27.39 o 
  -9   0   1        3.17       -5.92      8.80 o 
  -8   0   1      364.47      355.13     15.60 o 
  -7   0   1        3.87        9.93      5.89 o 
  -6   0   1        4.50        9.87      4.36 o 
  -5   0   1     1361.54     1515.16     19.03 o 
  -4   0   1      806.96      768.20     10.72 o 
  -3   0   1     2543.16     2637.21     26.74 o 
  -2   0   1     1394.87     1601.49     14.97 o 
  -1   0   1     6314.74     6737.78     48.62 o 
   1   0   1     5164.90     5237.95     56.42 o 
   2   0   1     1055.64      969.95     16.08 o 
   3   0   1      424.26      506.03      8.39 o 
   4   0   1     3009.50     3000.38     34.99 o 
   5   0   1      185.12      173.28      6.62 o 
   6   0   1     2106.71     2018.08     28.72 o 
   7   0   1      893.99      876.34     18.30 o 
   8   0   1      236.39      261.34     13.46 o 
   9   0   1      133.97      136.18     10.43 o 
  10   0   1       24.26       11.22      9.17 o 
  -9   1   1      372.67      360.92     14.95 o 
  -8   1   1      802.63      781.00     18.49 o 
  -7   1   1      711.13      710.97     16.72 o 
  -6   1   1     4625.78     4581.40     48.52 o 
  -5   1   1        0.17        0.35      3.42 o 
  -4   1   1     5194.95     5265.45     34.75 o 
  -3   1   1      733.41      821.43      7.08 o 
  -2   1   1     5720.76     6408.20     43.42 o 
  -1   1   1     2519.87     2461.52     18.56 o 
   0   1   1     2597.47     3133.13     27.24 o 
   1   1   1        7.39       -1.78      1.78 o 
   2   1   1    11165.89    11225.99     89.24 o 
   3   1   1      515.77      454.48      7.13 o 
   4   1   1      461.75      585.22      9.21 o 
   5   1   1      744.73      760.22     13.73 o 
   6   1   1      904.04      836.06     19.27 o 
   7   1   1      219.07      195.94     16.97 o 
   8   1   1     1392.67     1307.83     28.95 o 
   9   1   1        8.00        6.49      8.71 o 
  10   1   1     1313.79     1373.72     33.85 o 
  -9   2   1      112.25      132.21     13.80 o 
  -8   2   1      252.41      256.51     12.41 o 
  -7   2   1        4.87       -8.01      8.01 o 
  -6   2   1        5.87        4.24      4.83 o 
  -5   2   1        0.39       -1.74      2.97 o 
  -4   2   1      849.39      921.63      7.82 o 
  -3   2   1      684.38      683.75      7.04 o 
  -2   2   1     7583.99     7790.44     56.44 o 
  -1   2   1      570.27      519.16      6.41 o 
   0   2   1     4639.72     4894.91     54.40 o 
   1   2   1     1979.00     2264.84     25.94 o 
   2   2   1    22768.12    23491.36    156.00 o 
   3   2   1     3323.29     3292.88     26.99 o 
   4   2   1      141.68      155.32      3.20 o 
   5   2   1     1213.66     1093.94     38.20 o 
   6   2   1      187.94      232.84     17.06 o 
   7   2   1      382.00      373.70     13.56 o 
   8   2   1        5.38       17.33      8.06 o 
   9   2   1       82.50       98.38     10.73 o 
  10   2   1       43.34       17.64     10.04 o 
  -9   3   1      240.67      261.64     24.91 o 
  -8   3   1      288.64      279.19     22.78 o 
  -7   3   1     1142.35     1151.32     27.37 o 
  -6   3   1       51.02       66.20      5.25 o 
  -5   3   1     4520.83     4340.57     40.95 o 
  -4   3   1     1485.89     1455.83     12.78 o 
  -3   3   1     5607.05     5970.70     39.34 o 
  -2   3   1     2175.86     2318.83     16.62 o 
  -1   3   1      284.73      283.27      5.54 o 
   0   3   1     2864.64     3013.33     32.66 o 
   1   3   1     1292.85     1054.82      9.56 o 
   2   3   1     1424.61     1474.57     16.32 o 
   3   3   1       67.76      105.20      2.98 o 
   4   3   1    11986.70    12792.90     99.52 o 
   5   3   1      126.14      135.46      3.50 o 
   6   3   1     1151.44     1113.48     21.32 o 
   7   3   1      602.61      588.05     15.94 o 
   8   3   1      360.04      350.73     14.01 o 
   9   3   1      993.64      970.01     48.92 o 
  10   3   1       68.63       60.33     10.61 o 
  -9   4   1       11.06        9.72     19.31 o 
  -8   4   1        0.12        0.97     16.62 o 
  -7   4   1      197.05      243.58     13.06 o 
  -6   4   1      111.75       86.28      7.76 o 
  -5   4   1      866.49      853.58     17.40 o 
  -4   4   1      684.17      695.22      7.11 o 
  -3   4   1    12778.34    12799.71     73.09 o 
  -2   4   1     1125.73     1088.90     10.72 o 
  -1   4   1    28327.94    28465.19    197.56 o 
   0   4   1      305.62      228.58      7.13 o 
   1   4   1     7851.85     7787.24     52.35 o 
   2   4   1     1423.63     1514.09     17.30 o 
   3   4   1       21.46       26.28      2.83 o 
   4   4   1     1366.00     1419.37     12.23 o 
   5   4   1      153.92      135.16      4.17 o 
   6   4   1       10.70        7.56      5.26 o 
   7   4   1        8.82       32.60      5.95 o 
   8   4   1       94.75      115.73      8.77 o 
   9   4   1        7.55       -1.20      7.33 o 
  10   4   1       18.84       22.39     16.69 o 
  -8   5   1      362.43      387.42     28.48 o 
  -7   5   1      237.62      266.90     17.37 o 
  -6   5   1     1205.38     1176.39     37.86 o 
  -5   5   1       93.30      113.51     10.75 o 
  -4   5   1     1668.82     1801.19     16.19 o 
  -3   5   1      217.93      204.26      4.82 o 
  -2   5   1       65.82       87.17      3.10 o 
  -1   5   1       44.29       31.70      2.83 o 
   0   5   1      244.16      277.67      5.42 o 
   1   5   1     3301.09     3018.65     32.85 o 
   2   5   1      836.83      865.97      7.86 o 
   3   5   1    14041.93    13936.73    116.10 o 
   4   5   1      148.02      160.37      5.77 o 
   5   5   1     2132.78     2037.45     16.04 o 
   6   5   1      635.60      712.05     23.78 o 
   7   5   1      468.21      432.48     12.48 o 
   8   5   1     1189.57     1153.14     23.35 o 
   9   5   1        4.02        4.03      8.64 o 
  10   5   1      123.68      137.42     11.55 o 
  -8   6   1       61.62       63.58     22.14 o 
  -7   6   1      537.15      573.28     20.86 o 
  -6   6   1        5.71        8.43     10.40 o 
  -5   6   1     1336.92     1313.63     29.16 o 
  -4   6   1     1644.63     1685.91     16.07 o 
  -3   6   1      897.98      932.45      9.96 o 
  -2   6   1     5066.46     5211.17     40.70 o 
  -1   6   1       61.12       81.52      4.67 o 
   0   6   1     6459.97     6458.30     48.64 o 
   1   6   1     6722.81     6833.54     44.70 o 
   2   6   1     4909.12     4922.19     34.88 o 
   3   6   1      167.39      162.11      5.57 o 
   4   6   1      316.87      269.92      7.66 o 
   5   6   1      485.20      434.20      6.61 o 
   6   6   1      670.37      717.85     12.29 o 
   7   6   1     2121.58     2141.46     39.93 o 
   8   6   1       96.34      117.49     10.19 o 
   9   6   1      643.82      621.50     16.75 o 
  10   6   1      459.84      506.12     17.02 o 
  -7   7   1      581.80      635.77     22.67 o 
  -6   7   1      198.14      254.59     16.10 o 
  -5   7   1       36.26       46.22     15.28 o 
  -4   7   1      346.46      286.77      8.54 o 
  -3   7   1       77.21       95.72      5.46 o 
  -2   7   1        5.46       10.07      4.10 o 
  -1   7   1      827.98      865.38     12.94 o 
   0   7   1     1389.33     1407.90     17.05 o 
   1   7   1      963.06      972.84     13.81 o 
   2   7   1     4907.73     5046.54     39.45 o 
   3   7   1      716.33      652.58      7.99 o 
   4   7   1     2068.01     2097.65     25.13 o 
   5   7   1       70.27      104.87      5.41 o 
   6   7   1     1373.23     1395.76     26.62 o 
   7   7   1     1278.92     1269.50     32.60 o 
   8   7   1       27.73       12.20      6.71 o 
   9   7   1      330.74      356.81     12.94 o 
  -6   8   1      331.02      351.06     29.04 o 
  -5   8   1        5.69        4.03     15.61 o 
  -4   8   1     1761.35     1794.57     23.40 o 
  -3   8   1     1696.39     1814.91     25.05 o 
  -2   8   1      586.46      627.13     12.37 o 
  -1   8   1     1653.26     1672.68     20.62 o 
   0   8   1       46.73       66.89      5.03 o 
   1   8   1     1210.06     1172.73     15.67 o 
   2   8   1       62.26       82.24      7.27 o 
   3   8   1       90.41       90.99      3.64 o 
   4   8   1        9.69        2.62      3.89 o 
   5   8   1      100.57      136.18      6.43 o 
   6   8   1      221.66      257.47     23.80 o 
   7   8   1      189.46      176.76     10.79 o 
   8   8   1     1048.03      964.46     28.16 o 
   9   8   1      197.97      208.71     16.02 o 
  -6   9   1        1.96      -18.94     18.94 o 
  -5   9   1      132.43      183.20     24.08 o 
  -4   9   1        1.61       -3.42      6.97 o 
  -3   9   1      354.18      319.63      9.61 o 
  -2   9   1      273.35      275.64      8.75 o 
  -1   9   1      260.09      287.77     12.13 o 
   0   9   1      149.09      139.00      6.80 o 
   1   9   1     1536.47     1566.36     19.90 o 
   2   9   1       54.92       70.26      7.08 o 
   3   9   1     2785.90     2735.02     28.84 o 
   4   9   1       72.33       79.35      4.62 o 
   5   9   1     1489.25     1560.01     20.30 o 
   6   9   1     1314.55     1380.54     42.60 o 
   8   9   1      245.30      304.29     13.61 o 
   9   9   1       95.25      126.19     12.18 o 
  -5  10   1      744.34      816.65     42.97 o 
  -4  10   1       89.83       71.77     11.11 o 
  -3  10   1      473.44      525.34     12.50 o 
  -2  10   1      758.36      682.62     14.78 o 
  -1  10   1      562.22      583.11     12.16 o 
   0  10   1      952.25      917.99     15.68 o 
   1  10   1       76.84       82.55      6.28 o 
   2  10   1        1.31       -1.89      4.47 o 
   3  10   1      326.73      372.06      9.55 o 
   4  10   1       42.90       43.44      4.94 o 
   5  10   1      509.43      576.94     11.75 o 
   6  10   1        0.13       10.84      9.01 o 
  -3  11   1       70.26       74.52      8.69 o 
  -2  11   1      156.72      164.12      9.47 o 
  -1  11   1     1441.51     1406.30     21.46 o 
   0  11   1      956.47      934.29     16.85 o 
   1  11   1      408.73      489.03     12.22 o 
   2  11   1     2504.70     2380.62     28.34 o 
   3  11   1      528.82      579.08     12.35 o 
   4  11   1      354.37      359.56      9.75 o 
   5  11   1        4.15       -3.48      5.66 o 
   6  11   1      107.10      157.01     14.00 o 
  -2  12   1      149.57      145.02     10.04 o 
  -1  12   1       77.63       75.16      8.43 o 
   0  12   1        7.91       -5.61      6.37 o 
   1  12   1       36.78       33.47      6.84 o 
   2  12   1      118.81      136.97      8.87 o 
   3  12   1       13.50       23.19      6.13 o 
   4  12   1      189.25      230.86      8.97 o 
   5  12   1      107.59      117.01      9.64 o 
   6  12   1      744.99      822.49     26.74 o 
   0  13   1      407.33      419.95     15.60 o 
   1  13   1      522.51      503.59     17.11 o 
   2  13   1      216.02      280.50     12.73 o 
   3  13   1      898.62      832.78     18.31 o 
   4  13   1        3.77        1.93      6.65 o 
  -5 -12   2      274.29      335.68     12.10 o 
  -4 -12   2      648.23      646.03     21.26 o 
  -3 -12   2      932.00     1007.11     20.37 o 
  -2 -12   2       92.35       67.44      9.00 o 
  -1 -12   2      389.84      394.71     14.60 o 
   0 -12   2       76.80       83.56      9.88 o 
   1 -12   2        2.39       -9.51      9.51 o 
  -6 -11   2       48.43       79.65     18.75 o 
  -5 -11   2       13.25       18.08      9.18 o 
  -4 -11   2      366.66      331.74     10.67 o 
  -3 -11   2        2.79       -4.98      5.70 o 
  -2 -11   2      351.47      310.30     10.91 o 
  -1 -11   2      852.95      836.86     16.61 o 
   0 -11   2      726.01      609.04     16.57 o 
   1 -11   2      697.45      726.63     18.34 o 
   2 -11   2      165.03      143.54     11.25 o 
   3 -11   2      589.27      559.43     19.04 o 
  -6 -10   2      126.83      116.21     14.22 o 
  -5 -10   2      890.96      985.72     17.35 o 
  -4 -10   2      960.03      983.06     15.92 o 
  -3 -10   2      455.68      469.80     11.62 o 
  -2 -10   2     1521.89     1595.45     21.75 o 
  -1 -10   2       54.03       27.45      6.07 o 
   0 -10   2      325.81      354.01     11.52 o 
   1 -10   2        7.54       -6.88      6.88 o 
   2 -10   2        2.83       -3.98      7.69 o 
   3 -10   2        9.81        1.31      8.16 o 
   4 -10   2      357.57      350.84     17.40 o 
  -8  -9   2      167.70      195.24     16.76 o 
  -7  -9   2      347.16      307.72     18.20 o 
  -6  -9   2       59.84       74.28     10.23 o 
  -5  -9   2      817.70      864.09     15.30 o 
  -4  -9   2      436.87      400.13     10.13 o 
  -3  -9   2      462.10      509.41     11.13 o 
  -2  -9   2      832.18      840.73     14.36 o 
  -1  -9   2      963.95      900.43     15.20 o 
   0  -9   2     2637.22     2589.23     47.02 o 
   1  -9   2     1510.78     1246.79     18.93 o 
   2  -9   2     1748.80     1792.85     27.20 o 
   3  -9   2       14.21       14.30      7.61 o 
   4  -9   2      967.39      991.08     24.08 o 
   5  -9   2        1.68       -1.16     17.09 o 
  -9  -8   2      617.16      643.27     26.49 o 
  -8  -8   2      733.70      686.38     25.28 o 
  -7  -8   2      411.17      474.43     20.01 o 
  -5  -8   2     1724.65     1657.10     22.21 o 
  -4  -8   2     1940.01     2032.71     30.17 o 
  -3  -8   2      920.97      897.05     13.81 o 
  -2  -8   2      441.57      476.78     10.31 o 
  -1  -8   2      132.82      161.43      6.97 o 
   0  -8   2     1867.38     1794.19     22.24 o 
   1  -8   2        8.28       11.91      5.02 o 
   2  -8   2       40.06       64.18      9.20 o 
   3  -8   2      726.05      645.01     15.75 o 
   4  -8   2      683.70      706.79     19.81 o 
   5  -8   2       33.15       44.27     16.95 o 
   6  -8   2      365.15      398.16     34.78 o 
  -9  -7   2      310.70      338.15     13.46 o 
  -8  -7   2        2.57        6.68      6.02 o 
  -7  -7   2      278.28      317.10     10.56 o 
  -6  -7   2     2262.67     2288.56     53.35 o 
  -5  -7   2       11.67       15.23      6.31 o 
  -4  -7   2     2107.07     2258.61     26.88 o 
  -3  -7   2      543.78      582.03      9.69 o 
  -2  -7   2     2436.08     2379.40     25.41 o 
  -1  -7   2      163.48      178.86      9.60 o 
   0  -7   2     1877.26     1819.65     21.40 o 
   1  -7   2      514.61      526.51     10.97 o 
   2  -7   2      510.42      459.69     12.22 o 
   3  -7   2     1471.11     1484.30     22.73 o 
   4  -7   2       56.27       40.13      7.30 o 
   5  -7   2       25.24       26.12     14.73 o 
   6  -7   2        0.84       -7.59     20.61 o 
  -9  -6   2     1249.17     1230.36     26.11 o 
  -8  -6   2      808.85      827.62     19.05 o 
  -7  -6   2      894.58      858.51     17.99 o 
  -6  -6   2      137.71      125.20      7.27 o 
  -5  -6   2      754.92      800.26     20.26 o 
  -4  -6   2        0.41        5.39      2.79 o 
  -3  -6   2     1145.93     1194.76     11.94 o 
  -2  -6   2      418.77      368.85      6.34 o 
  -1  -6   2     1043.60     1082.48     12.98 o 
   0  -6   2     1708.63     1683.24     19.35 o 
   1  -6   2       53.90       50.76      4.53 o 
   2  -6   2      924.63      908.30     15.52 o 
   3  -6   2     1003.55      938.05     17.08 o 
   4  -6   2      447.66      481.71     16.17 o 
   5  -6   2      497.26      518.39     20.08 o 
   6  -6   2      228.76      256.31     19.43 o 
   7  -6   2     1025.93     1016.65     41.35 o 
 -10  -5   2        3.51       -3.70      8.17 o 
  -9  -5   2       16.13       30.94      8.00 o 
  -8  -5   2      110.20      132.65      9.26 o 
  -7  -5   2       14.40       14.90      5.61 o 
  -6  -5   2       87.33      120.13      6.84 o 
  -5  -5   2     2049.69     2118.64     54.47 o 
  -4  -5   2      493.74      483.97      6.64 o 
  -3  -5   2     3347.86     3464.19     29.85 o 
  -2  -5   2       90.56      166.78      4.31 o 
  -1  -5   2     7158.32     7478.56     55.23 o 
   0  -5   2      149.56      152.94      4.98 o 
   1  -5   2      796.54      711.76      9.94 o 
   2  -5   2     1994.77     1829.26     20.71 o 
   3  -5   2     1033.47      999.37     12.72 o 
   4  -5   2        5.85        6.66      6.57 o 
   5  -5   2      239.41      296.60     10.56 o 
   6  -5   2      369.93      396.26     20.49 o 
   7  -5   2        2.89        0.51     17.37 o 
   8  -5   2      295.95      368.06     29.31 o 
 -10  -4   2     1267.74     1283.34     35.59 o 
  -9  -4   2     1768.41     1694.02     33.50 o 
  -8  -4   2     1170.08      985.64     22.42 o 
  -7  -4   2      526.43      488.26     14.08 o 
  -6  -4   2     2186.38     2021.64     32.76 o 
  -5  -4   2     1012.34     1027.83     16.54 o 
  -4  -4   2     2099.69     2175.87     22.69 o 
  -3  -4   2       29.85       44.22      2.45 o 
  -2  -4   2     1763.41     2044.92     17.06 o 
  -1  -4   2     1645.46     1647.62     13.56 o 
   0  -4   2      479.74      431.37      7.62 o 
   1  -4   2     2902.66     2804.01     24.84 o 
   2  -4   2       76.11       59.12      3.09 o 
   3  -4   2     4575.21     4558.16     35.47 o 
   4  -4   2     1878.82     1875.89     21.09 o 
   5  -4   2      951.45     1060.47     20.71 o 
   6  -4   2     1518.75     1513.69     59.81 o 
   7  -4   2      111.79      122.80     10.71 o 
   8  -4   2      522.55      571.72     34.27 o 
 -10  -3   2       84.22      100.92     11.61 o 
  -9  -3   2        1.73        7.12      8.00 o 
  -8  -3   2       18.32       19.62      7.62 o 
  -7  -3   2      328.01      327.56     12.29 o 
  -6  -3   2     2091.83     1931.81     32.18 o 
  -5  -3   2     2516.60     2620.32     44.48 o 
  -4  -3   2     2152.97     2085.29     28.20 o 
  -3  -3   2     1352.70     1503.87     16.96 o 
  -2  -3   2     6039.99     5829.58     56.50 o 
  -1  -3   2      566.64      542.05     10.94 o 
   0  -3   2     6872.75     6482.43     61.90 o 
   1  -3   2     2652.34     2599.89     24.89 o 
   2  -3   2     1083.27      974.05     10.41 o 
   3  -3   2       42.64       56.91      5.06 o 
   4  -3   2      492.21      538.18      7.66 o 
   5  -3   2        1.59        7.24      4.36 o 
   6  -3   2      586.15      578.39     16.48 o 
   7  -3   2      956.56      936.86     36.03 o 
   8  -3   2       30.24       27.09     17.46 o 
   9  -3   2       99.46      116.28     23.11 o 
 -10  -2   2     1271.82     1288.05     31.47 o 
  -9  -2   2      455.37      444.44     17.38 o 
  -8  -2   2     1710.98     1624.55     32.39 o 
  -7  -2   2      243.06      233.04     11.56 o 
  -6  -2   2       11.23        9.64      5.24 o 
  -5  -2   2      322.34      226.38     13.29 o 
  -4  -2   2       24.53       27.57      3.64 o 
  -3  -2   2      336.29      369.74     10.78 o 
  -2  -2   2       15.54       17.46      2.24 o 
  -1  -2   2     2002.90     2113.46     47.42 o 
   0  -2   2      755.64      603.54     12.52 o 
   1  -2   2      305.62      332.82     13.15 o 
   2  -2   2    10467.53    10536.47     90.79 o 
   3  -2   2     3394.06     3363.14     29.31 o 
   4  -2   2    10897.73    10936.42     74.20 o 
   5  -2   2     1273.76     1241.41     16.01 o 
   6  -2   2     5589.93     5355.34     49.79 o 
   7  -2   2      823.82      854.28     19.64 o 
   8  -2   2      483.33      525.99     31.10 o 
   9  -2   2      246.65      228.99     23.02 o 
 -10  -1   2      101.62       88.21     12.06 o 
  -9  -1   2        7.46        5.84      9.98 o 
  -8  -1   2      669.83      646.86     19.56 o 
  -7  -1   2      457.75      432.43     13.23 o 
  -6  -1   2     2757.35     2719.90     36.63 o 
  -5  -1   2     1402.85     1371.34     17.37 o 
  -4  -1   2     1485.74     1515.59     16.15 o 
  -3  -1   2     2321.34     2285.47     24.61 o 
  -2  -1   2     3023.33     2884.58     40.62 o 
  -1  -1   2       94.52      103.86     10.84 o 
   0  -1   2     2100.70     2128.84     47.28 o 
   1  -1   2       34.99       32.25      4.30 o 
   2  -1   2      109.19      124.97      4.90 o 
   3  -1   2      625.09      627.36     10.05 o 
   4  -1   2        9.73        8.66      3.63 o 
   5  -1   2       40.28       51.87      3.29 o 
   6  -1   2     1570.17     1454.95     23.77 o 
   7  -1   2      780.10      788.72     18.02 o 
   8  -1   2      606.95      593.74     17.48 o 
   9  -1   2       55.82       56.43      9.65 o 
 -10   0   2      209.10      218.03     17.67 o 
  -9   0   2      945.02      901.35     25.67 o 
  -8   0   2      315.52      310.21     14.97 o 
  -7   0   2      580.16      532.85     12.53 o 
  -6   0   2      428.30      343.10      9.48 o 
  -5   0   2     2551.87     2514.06     24.76 o 
  -4   0   2     2972.59     2800.47     31.05 o 
  -3   0   2      699.48      842.76      7.91 o 
  -2   0   2     3402.38     3389.15     27.23 o 
  -1   0   2      250.28      223.33      3.75 o 
   0   0   2     3189.12     2952.88     36.37 o 
   1   0   2     5615.31     6209.89     69.19 o 
   2   0   2     6255.01     6449.43     69.93 o 
   3   0   2     6249.97     6512.32     72.58 o 
   4   0   2      145.08      124.88      6.65 o 
   5   0   2     2605.77     2561.39     28.84 o 
   6   0   2     1848.12     1771.24     29.75 o 
   7   0   2      426.50      442.53     13.68 o 
   8   0   2      209.95      199.22     10.82 o 
   9   0   2       65.51       69.84     21.41 o 
  10   0   2      124.29      137.70     11.93 o 
  -9   1   2      313.70      293.41     13.41 o 
  -8   1   2        0.64       -3.04      6.63 o 
  -7   1   2     2203.41     2158.51     27.87 o 
  -6   1   2      827.56      715.79     13.51 o 
  -5   1   2     2624.26     2351.47     23.82 o 
  -4   1   2      226.32      214.84      4.82 o 
  -3   1   2     2468.53     2376.89     16.55 o 
  -2   1   2       25.15       24.34      1.32 o 
  -1   1   2      697.25      922.21      7.44 o 
   0   1   2      813.78     1054.47      9.43 o 
   1   1   2       72.73       75.26      3.55 o 
   2   1   2       15.80       16.94      1.52 o 
   3   1   2     2826.92     3015.92     35.99 o 
   4   1   2     4080.18     3850.38     43.62 o 
   5   1   2     2050.42     2037.70     27.17 o 
   6   1   2      243.62      263.83     11.66 o 
   7   1   2     3030.27     3090.18     77.66 o 
   8   1   2        5.66        4.24      7.66 o 
   9   1   2      328.94      362.86     20.86 o 
  10   1   2      796.75      741.81     24.52 o 
  -9   2   2        6.55       17.63     10.64 o 
  -8   2   2     1917.63     1882.01     31.51 o 
  -7   2   2     1106.16     1035.33     18.27 o 
  -6   2   2       10.35        6.92      5.08 o 
  -5   2   2      425.55      398.86      9.36 o 
  -4   2   2     3178.19     3295.15     21.70 o 
  -3   2   2     1549.60     1508.50     11.08 o 
  -2   2   2      848.68      759.79      7.01 o 
  -1   2   2    10781.15    10577.70    100.56 o 
   0   2   2     1719.18     1902.54     16.17 o 
   1   2   2     1999.75     2094.70     17.52 o 
   2   2   2    41093.44    42634.25    302.07 o 
   3   2   2        3.89        6.94      1.24 o 
   4   2   2     4782.33     4750.75    101.20 o 
   5   2   2        2.86        4.76      4.99 o 
   6   2   2     1373.86     1545.91     28.22 o 
   7   2   2        2.12        1.57      5.90 o 
   8   2   2       44.37       31.15      8.38 o 
   9   2   2       78.55       78.61     10.67 o 
  10   2   2        1.81       -9.10      9.10 o 
  -9   3   2      273.74      265.02     24.87 o 
  -8   3   2      350.71      355.65     27.60 o 
  -7   3   2       26.74       35.08      7.83 o 
  -6   3   2     5436.65     5414.41     50.56 o 
  -5   3   2      884.36      842.17     12.50 o 
  -4   3   2     1447.43     1400.83     11.84 o 
  -3   3   2     2335.21     2434.11     17.85 o 
  -2   3   2     4792.65     4818.83     31.93 o 
  -1   3   2     3957.37     3999.12     35.95 o 
   0   3   2     5762.74     5588.24     48.88 o 
   1   3   2     1508.89     1300.52     10.86 o 
   2   3   2     1073.50      939.50      8.26 o 
   3   3   2    31105.75    32731.44    246.06 o 
   4   3   2     1701.60     1664.77     16.93 o 
   5   3   2        3.18        0.44      1.94 o 
   6   3   2      973.55     1020.50     20.48 o 
   7   3   2        4.86       -2.03      6.39 o 
   8   3   2      769.31      753.87     19.96 o 
   9   3   2      192.97      201.22     12.67 o 
  10   3   2      570.09      635.95     21.33 o 
  -9   4   2      440.51      449.75     33.02 o 
  -8   4   2      108.81      155.87     20.61 o 
  -7   4   2        5.20        3.22      9.97 o 
  -6   4   2      699.87      596.86     23.44 o 
  -5   4   2      758.39      805.70     14.08 o 
  -4   4   2      640.06      574.99      6.39 o 
  -3   4   2       12.94        8.59      2.67 o 
  -2   4   2     8461.89     9020.66     52.09 o 
  -1   4   2      390.27      320.78      5.21 o 
   0   4   2     2833.50     2688.65     23.15 o 
   1   4   2     4656.54     4331.29     30.23 o 
   2   4   2     3642.28     3708.21     26.15 o 
   3   4   2    10482.69    10667.40     71.90 o 
   4   4   2     1877.58     1951.63     14.26 o 
   5   4   2     1483.80     1550.42     15.79 o 
   6   4   2      882.55      896.22     18.05 o 
   7   4   2       81.57       46.84      7.43 o 
   8   4   2       21.01        9.24      6.47 o 
   9   4   2      109.77      142.23     21.16 o 
  10   4   2       34.55       45.40     12.41 o 
  -8   5   2      345.88      348.93     27.37 o 
  -7   5   2     2636.81     2756.41     39.31 o 
  -6   5   2       40.12       21.30      7.17 o 
  -5   5   2      118.69       97.98     10.38 o 
  -4   5   2       74.14       56.45      3.35 o 
  -3   5   2     2003.01     1975.65     15.70 o 
  -2   5   2     1275.00     1395.62     11.23 o 
  -1   5   2      133.28      145.54      4.27 o 
   0   5   2      356.40      335.57      5.74 o 
   1   5   2      460.07      515.75      5.78 o 
   2   5   2      281.95      351.28      4.35 o 
   3   5   2       38.11       47.02      2.85 o 
   4   5   2      696.78      682.64      7.24 o 
   5   5   2     1931.76     1900.56     15.25 o 
   6   5   2      757.02      834.29     14.77 o 
   7   5   2     2411.63     2326.93     37.15 o 
   8   5   2       94.36      100.21     10.81 o 
   9   5   2      915.03      871.20     30.40 o 
  10   5   2        7.26        9.78      8.12 o 
  -8   6   2        7.44       35.61     20.79 o 
  -7   6   2       16.85        6.21      8.54 o 
  -6   6   2      213.99      180.74     14.37 o 
  -5   6   2     2136.69     2048.82     38.47 o 
  -4   6   2      527.98      534.94      9.04 o 
  -3   6   2     2527.38     2424.06     21.53 o 
  -2   6   2       16.35       15.07      2.82 o 
  -1   6   2     8879.96     8340.46     57.85 o 
   0   6   2        7.88        2.80      2.30 o 
   1   6   2     4973.54     4947.52     37.98 o 
   2   6   2     4219.51     4352.96     39.62 o 
   3   6   2       16.91       32.65      3.08 o 
   4   6   2       71.37       89.08      3.68 o 
   5   6   2        5.68       13.92      2.38 o 
   6   6   2      196.41      166.11      7.71 o 
   7   6   2       31.63       36.98      5.16 o 
   8   6   2       57.66       58.00     10.37 o 
   9   6   2       95.56      111.43      9.13 o 
  10   6   2        4.71       12.15      7.95 o 
  -7   7   2       76.29       52.15     10.60 o 
  -6   7   2     1286.79     1309.57     35.98 o 
  -5   7   2      222.55      200.50     13.41 o 
  -4   7   2      148.26      170.38      6.68 o 
  -3   7   2      569.58      635.41     10.77 o 
  -2   7   2     1330.55     1295.97     15.46 o 
  -1   7   2       61.27      106.84      4.76 o 
   0   7   2      147.14      145.83      5.56 o 
   1   7   2     1105.80     1072.52     15.35 o 
   2   7   2      884.15     1068.00     10.83 o 
   3   7   2     9798.81     9615.05     73.71 o 
   4   7   2      555.80      596.38     11.92 o 
   5   7   2       14.21       12.28      3.49 o 
   6   7   2      137.97      135.21      9.08 o 
   7   7   2      181.90      178.17      8.50 o 
   8   7   2      646.04      638.76     26.95 o 
   9   7   2      172.57      184.75     13.31 o 
  -6   8   2      466.42      447.43     33.57 o 
  -5   8   2      275.75      323.93     25.84 o 
  -4   8   2     1207.36     1163.58     17.92 o 
  -3   8   2      155.81      166.39      6.93 o 
  -2   8   2     9919.25     9371.18     76.16 o 
  -1   8   2        5.91        2.98      3.66 o 
   0   8   2     3274.12     3081.46     29.00 o 
   1   8   2     1294.68     1324.70     16.79 o 
   2   8   2       29.42       22.13      3.70 o 
   3   8   2     2393.36     2558.08     24.56 o 
   4   8   2       85.46       57.16      4.95 o 
   5   8   2       28.61       29.60      4.61 o 
   6   8   2        4.89        6.11     14.96 o 
   7   8   2      307.27      291.28     24.57 o 
   8   8   2      107.97       90.90     10.28 o 
   9   8   2      246.47      222.60     16.30 o 
  -6   9   2      305.99      354.58     31.81 o 
  -5   9   2      476.59      487.95     33.57 o 
  -4   9   2       23.83       34.16      7.57 o 
  -3   9   2      137.98      140.38      7.26 o 
  -2   9   2      103.39      108.92      6.32 o 
  -1   9   2      214.99      217.33      7.51 o 
   0   9   2      739.36      712.72     11.81 o 
   1   9   2       19.15       11.03      3.95 o 
   2   9   2     4935.93     4621.20     40.80 o 
   3   9   2       11.86       12.29      3.92 o 
   4   9   2      688.21      650.02      8.73 o 
   5   9   2      904.23      942.36     13.78 o 
   6   9   2      817.02      767.01     59.27 o 
   8   9   2       23.79       18.48      7.55 o 
   9   9   2      122.69       88.08     11.35 o 
  -5  10   2      417.46      444.19     34.50 o 
  -4  10   2      100.59       96.49     11.41 o 
  -3  10   2     2503.68     2394.29     27.11 o 
  -2  10   2      114.55       90.52      6.84 o 
  -1  10   2     3526.74     3488.66     36.46 o 
   0  10   2       61.34       65.75      6.04 o 
   1  10   2     1862.31     1831.13     22.99 o 
   2  10   2      164.82      173.07      6.81 o 
   3  10   2      275.01      270.88      7.83 o 
   4  10   2      275.08      237.59      6.95 o 
   5  10   2       97.61      103.89      6.41 o 
   6  10   2      524.26      494.64     20.94 o 
  -4  11   2       59.65       62.12     11.57 o 
  -3  11   2       19.44       17.08      7.44 o 
  -2  11   2        8.95        5.28      6.57 o 
  -1  11   2      188.77      169.86      8.97 o 
   0  11   2      180.28      169.53      8.49 o 
   1  11   2     1136.93     1107.42     16.24 o 
   2  11   2        6.20       -0.16      4.74 o 
   3  11   2     1013.12     1016.05     15.49 o 
   4  11   2      245.31      296.54      8.40 o 
   5  11   2      533.26      529.51     11.94 o 
   6  11   2      189.72      229.41     28.34 o 
  -2  12   2      534.33      468.83     14.33 o 
  -1  12   2        4.51       -6.65      6.65 o 
   0  12   2      237.69      221.68     10.06 o 
   1  12   2      192.56      183.85     10.88 o 
   2  12   2       72.64       79.37      7.16 o 
   3  12   2        1.10       -4.01      5.47 o 
   4  12   2       35.53       26.10      5.69 o 
   5  12   2      286.56      293.42     12.05 o 
   6  12   2        6.12      -10.00     10.00 o 
   0  13   2      506.69      523.24     16.44 o 
   1  13   2      172.23      154.51     10.67 o 
   2  13   2      992.48     1038.27     20.01 o 
   3  13   2      199.91      197.48      9.94 o 
   4  13   2      362.71      377.15     13.71 o 
  -4 -12   3      810.72      787.46     18.24 o 
  -3 -12   3        0.32       -0.24      7.59 o 
  -2 -12   3     1080.29     1041.73     21.77 o 
  -1 -12   3      127.57      144.95     20.33 o 
   0 -12   3      174.41      180.61     12.34 o 
  -6 -11   3        7.85       -4.04      7.50 o 
  -5 -11   3       39.14       46.41      7.40 o 
  -4 -11   3        8.48       -0.65      6.65 o 
  -3 -11   3      118.60      147.66      9.53 o 
  -2 -11   3        6.90       -4.87      7.02 o 
  -1 -11   3      152.53      162.89     10.65 o 
   0 -11   3      887.44      828.87     19.39 o 
   1 -11   3        0.94       -8.05      8.05 o 
   2 -11   3      265.21      269.96     13.55 o 
  -7 -10   3       16.92       17.55     10.19 o 
  -6 -10   3      574.79      534.86     21.07 o 
  -5 -10   3     1735.62     1784.22     25.90 o 
  -4 -10   3        3.56        2.18      6.13 o 
  -3 -10   3     1302.72     1349.84     25.51 o 
  -2 -10   3       21.80       36.20      7.92 o 
  -1 -10   3     1194.16     1168.91     21.18 o 
   0 -10   3      256.79      239.08     11.23 o 
   1 -10   3      128.19      133.32     11.62 o 
   2 -10   3       80.29       74.45      9.45 o 
   3 -10   3        7.78       -4.78      8.52 o 
   4 -10   3       15.32       12.68     13.50 o 
  -8  -9   3      152.39      172.41     16.90 o 
  -7  -9   3       44.51       40.52     12.83 o 
  -6  -9   3      624.11      684.11     25.61 o 
  -5  -9   3       25.10       17.90      5.58 o 
  -4  -9   3     1065.00     1025.89     20.18 o 
  -3  -9   3       12.39        6.88      5.62 o 
  -2  -9   3      580.36      525.27     13.53 o 
  -1  -9   3     2014.69     1983.06     27.91 o 
   0  -9   3       85.05       95.50      8.16 o 
   1  -9   3     1644.89     1597.25     25.33 o 
   2  -9   3      108.00      111.80      9.37 o 
   3  -9   3     1131.97     1101.90     21.69 o 
   4  -9   3      146.28      144.61     17.76 o 
   5  -9   3      263.80      247.33     26.63 o 
  -8  -8   3       37.70       40.94     12.46 o 
  -7  -8   3      981.19      992.02     31.67 o 
  -5  -8   3     1815.39     1751.34     27.32 o 
  -4  -8   3     5059.29     5164.52     55.33 o 
  -3  -8   3      250.57      226.64     12.85 o 
  -2  -8   3      768.98      756.29     14.86 o 
  -1  -8   3      508.59      454.31     12.06 o 
   0  -8   3      408.02      425.07     11.99 o 
   1  -8   3       22.47       32.31      9.48 o 
   2  -8   3        5.01        6.94      6.56 o 
   3  -8   3       66.34       52.70      8.76 o 
   4  -8   3      378.78      362.36     19.27 o 
   5  -8   3      320.84      309.09     28.20 o 
   6  -8   3        6.23      -20.75     23.20 o 
  -9  -7   3      127.21      122.82     10.06 o 
  -8  -7   3       22.05       24.09      7.10 o 
  -7  -7   3      160.53      175.83     15.65 o 
  -6  -7   3       72.23       97.48     11.90 o 
  -5  -7   3       77.31       64.54      8.40 o 
  -4  -7   3      190.16      197.18     17.18 o 
  -3  -7   3     3638.62     3166.60     36.12 o 
  -2  -7   3     1246.50     1211.75     20.86 o 
  -1  -7   3     1077.31     1024.07     16.85 o 
   0  -7   3      922.92      881.04     15.74 o 
   1  -7   3      790.96      848.22     15.95 o 
   2  -7   3     3097.29     3090.27     37.33 o 
   3  -7   3      156.53      144.79     10.10 o 
   4  -7   3     1287.08     1333.09     31.15 o 
   5  -7   3      160.69      148.11     16.76 o 
   6  -7   3       34.36        2.87     22.00 o 
  -9  -6   3      126.94      125.76     10.51 o 
  -8  -6   3      964.22     1017.00     22.33 o 
  -7  -6   3      252.53      251.35     12.34 o 
  -6  -6   3      250.12      278.59     16.79 o 
  -5  -6   3     1853.33     1888.78     46.45 o 
  -4  -6   3      134.05      143.02      7.45 o 
  -3  -6   3     4575.04     4869.44     49.31 o 
  -2  -6   3     2051.57     1762.37     25.77 o 
  -1  -6   3      184.42      205.01      7.90 o 
   0  -6   3       32.85       50.42      5.10 o 
   1  -6   3       33.17       37.89      5.25 o 
   2  -6   3      949.02      925.16     23.91 o 
   3  -6   3      302.23      301.39     10.92 o 
   4  -6   3      626.40      685.30     16.62 o 
   5  -6   3      294.32      300.63     12.22 o 
   6  -6   3     1558.57     1607.89     51.52 o 
   7  -6   3       60.67       66.04     20.56 o 
  -9  -5   3      148.24      169.60     11.41 o 
  -8  -5   3      145.22      136.06      9.77 o 
  -7  -5   3      215.36      237.79     16.14 o 
  -6  -5   3       23.99       49.44      8.27 o 
  -5  -5   3       14.34        2.82      3.82 o 
  -4  -5   3     3055.05     2994.99     32.78 o 
  -3  -5   3     1412.54     1487.20     19.26 o 
  -2  -5   3     1455.18     1308.75     15.16 o 
  -1  -5   3     4654.98     4359.43     36.97 o 
   0  -5   3     1371.06     1284.23     15.98 o 
   1  -5   3     3810.50     3542.38     34.77 o 
   2  -5   3      403.78      327.62      8.36 o 
   3  -5   3     2890.42     2949.97     31.02 o 
   4  -5   3       21.52       18.33      5.76 o 
   5  -5   3      279.29      297.86     11.25 o 
   6  -5   3      138.08      132.24     15.02 o 
   7  -5   3      586.29      564.54     33.48 o 
   8  -5   3        7.44      -20.56     20.56 o 
 -10  -4   3      109.20      112.86     12.16 o 
  -9  -4   3      877.64      852.06     27.16 o 
  -8  -4   3        8.95       -0.52      6.68 o 
  -7  -4   3      882.44      957.30     23.15 o 
  -6  -4   3      866.16      780.95     17.25 o 
  -5  -4   3     2077.17     2197.08     34.29 o 
  -4  -4   3     5706.59     6208.07     69.34 o 
  -3  -4   3     1506.62     1502.56     15.81 o 
  -2  -4   3      287.70      377.03      8.91 o 
  -1  -4   3      475.43      420.76      7.80 o 
   0  -4   3       24.62       27.43      4.12 o 
   1  -4   3     3269.76     3213.66     31.28 o 
   2  -4   3      159.93      156.86      4.58 o 
   3  -4   3     1373.08     1300.78     14.59 o 
   4  -4   3      865.48      864.22     13.86 o 
   5  -4   3     3454.86     3453.43     46.70 o 
   6  -4   3      187.75      239.12     16.04 o 
   7  -4   3     1152.64     1244.21     43.72 o 
   8  -4   3      211.55      225.85     24.73 o 
 -10  -3   3      100.77      115.63     12.00 o 
  -9  -3   3        4.42        0.55      8.50 o 
  -8  -3   3      107.87      126.68      9.92 o 
  -7  -3   3      211.77      245.96     23.76 o 
  -6  -3   3      850.21      774.20     17.63 o 
  -5  -3   3     1993.09     2010.66     32.42 o 
  -4  -3   3      641.33      547.46     10.42 o 
  -3  -3   3     3481.13     3651.67     87.03 o 
  -2  -3   3     1351.04     1193.64     20.81 o 
  -1  -3   3      825.13      731.75     12.80 o 
   0  -3   3     7870.00     7854.68     87.73 o 
   1  -3   3     4312.19     4452.70     48.47 o 
   2  -3   3     6735.19     6548.56     48.92 o 
   3  -3   3      109.77      104.16      3.93 o 
   4  -3   3     1939.51     1865.36     16.65 o 
   5  -3   3       15.40        7.66      5.70 o 
   6  -3   3       71.97      101.39     12.27 o 
   7  -3   3      909.20      899.17     36.21 o 
   8  -3   3      521.42      572.37     32.93 o 
   9  -3   3      291.38      305.54     27.92 o 
 -10  -2   3      234.05      219.21     27.69 o 
  -9  -2   3       18.30       16.42      8.68 o 
  -8  -2   3     1477.59     1460.09     30.53 o 
  -7  -2   3      378.17      427.59     14.68 o 
  -6  -2   3     3048.58     3061.02     58.51 o 
  -5  -2   3      560.21      595.47     12.03 o 
  -4  -2   3       14.63       16.56      3.31 o 
  -3  -2   3      262.25      356.41     15.35 o 
  -2  -2   3     5102.08     5263.72     72.34 o 
  -1  -2   3      304.24      268.03     13.11 o 
   0  -2   3      115.33      183.92     11.21 o 
   1  -2   3       35.64       57.37      3.37 o 
   2  -2   3     6249.67     6285.50     55.55 o 
   3  -2   3     7122.54     7255.59     50.28 o 
   4  -2   3     2017.76     2057.38     17.38 o 
   5  -2   3      225.31      225.40      7.87 o 
   6  -2   3     2727.52     2711.35     28.81 o 
   7  -2   3        0.73        5.33      7.07 o 
   8  -2   3      579.72      566.15     21.35 o 
   9  -2   3      322.42      382.18     31.03 o 
 -10  -1   3       14.82        9.74     16.21 o 
  -9  -1   3       41.63       62.00     10.33 o 
  -8  -1   3       40.36       33.08      9.82 o 
  -7  -1   3       56.55       55.92      7.04 o 
  -6  -1   3      588.26      529.52     13.20 o 
  -5  -1   3     3680.99     3593.13     38.52 o 
  -4  -1   3     8408.79     8234.89     70.28 o 
  -3  -1   3        8.19       20.20      3.36 o 
  -2  -1   3     4140.84     4099.87     57.21 o 
  -1  -1   3       92.95       79.08      4.47 o 
   0  -1   3    21923.26    22148.47    444.98 o 
   1  -1   3     3204.00     3200.99     38.51 o 
   2  -1   3     5774.66     5934.72     58.93 o 
   3  -1   3     1140.76     1133.47     13.08 o 
   4  -1   3     1129.66     1261.71     11.92 o 
   5  -1   3       22.61       13.85      3.35 o 
   6  -1   3       34.09       51.40      6.13 o 
   7  -1   3      600.04      588.36     16.06 o 
   8  -1   3       42.64       36.19      8.64 o 
   9  -1   3       65.75       82.60     12.92 o 
 -10   0   3      547.89      519.73     21.49 o 
  -9   0   3      558.29      475.45     19.43 o 
  -8   0   3       75.25       91.88     10.41 o 
  -7   0   3     1321.48     1223.45     22.79 o 
  -6   0   3       30.13       30.62      4.92 o 
  -5   0   3      600.77      668.51      9.96 o 
  -4   0   3      121.29      117.89      3.61 o 
  -3   0   3     1158.80     1139.88     12.39 o 
  -2   0   3      133.31      180.71      4.10 o 
  -1   0   3     4210.89     4561.92     39.96 o 
   0   0   3      539.14      671.88     10.25 o 
   1   0   3    25064.22    25154.00    283.49 o 
   2   0   3     6447.43     6558.33     52.10 o 
   3   0   3      601.31      528.69      8.07 o 
   4   0   3     4922.87     4817.94     35.99 o 
   5   0   3     8244.22     8240.40     70.77 o 
   6   0   3       15.31        7.80      4.75 o 
   7   0   3      622.01      563.87     15.53 o 
   8   0   3       37.50       30.82      7.82 o 
   9   0   3       86.53      115.25     10.73 o 
  10   0   3        5.02       -7.92      8.79 o 
  -9   1   3        4.75       -8.59      8.59 o 
  -8   1   3      187.01      192.59     10.86 o 
  -7   1   3      576.80      561.98     13.42 o 
  -6   1   3     3390.77     3187.24     42.32 o 
  -5   1   3     2389.68     2422.15     24.66 o 
  -4   1   3        3.38        6.20      2.23 o 
  -3   1   3      997.11     1066.84     10.32 o 
  -2   1   3     2028.46     1955.15     15.94 o 
  -1   1   3    22268.32    22860.98    162.84 o 
   0   1   3    13319.51    13464.32    104.20 o 
   1   1   3      237.02      295.72      4.14 o 
   2   1   3     3528.42     4123.65     30.99 o 
   3   1   3      960.09      841.42     11.40 o 
   4   1   3     3156.74     3222.46     29.26 o 
   5   1   3      326.89      333.58      6.95 o 
   6   1   3      373.29      367.50      9.70 o 
   7   1   3      536.14      492.01     16.50 o 
   8   1   3      649.75      598.56     19.61 o 
   9   1   3      850.67      823.64     24.33 o 
  10   1   3       64.25       57.73     11.82 o 
  -9   2   3      194.89      217.71     15.44 o 
  -8   2   3      511.68      500.60     26.92 o 
  -7   2   3       29.54       27.60      6.41 o 
  -6   2   3      486.14      497.94     12.08 o 
  -5   2   3     1112.05     1161.28     15.19 o 
  -4   2   3        1.12        2.30      1.78 o 
  -3   2   3     4640.21     5325.93     33.27 o 
  -2   2   3      848.24      742.12      6.38 o 
  -1   2   3     4808.54     5364.42     39.61 o 
   0   2   3    13025.96    13142.53    111.12 o 
   1   2   3     6701.43     7261.18     51.94 o 
   2   2   3    15290.35    15611.17    109.40 o 
   3   2   3    26415.91    27051.85    253.30 o 
   4   2   3     2046.90     1991.42     22.68 o 
   5   2   3     1049.77     1015.53     25.88 o 
   6   2   3     1131.68      909.10     19.95 o 
   7   2   3       73.74       64.37      8.29 o 
   8   2   3      561.46      574.21     18.46 o 
   9   2   3       91.61       91.28     10.92 o 
  10   2   3        2.89       -4.02      9.52 o 
  -9   3   3      503.75      500.04     32.51 o 
  -8   3   3       11.20       15.37     15.79 o 
  -7   3   3     1776.53     1790.44     35.10 o 
  -6   3   3      977.79      914.14     13.94 o 
  -5   3   3     1754.38     1664.77     19.34 o 
  -4   3   3     1385.66     1412.17     11.33 o 
  -3   3   3     1000.93     1099.02      9.82 o 
  -2   3   3     1664.99     1659.01     12.89 o 
  -1   3   3      534.68      586.08      7.15 o 
   0   3   3      786.39      973.73     10.85 o 
   1   3   3      100.45      165.94      4.18 o 
   2   3   3     1062.88     1248.73     17.51 o 
   3   3   3     1805.66     1879.23     14.61 o 
   4   3   3        2.61        1.75      1.76 o 
   5   3   3     1699.99     1738.66     17.23 o 
   6   3   3     1316.92     1127.43     22.18 o 
   7   3   3      619.39      573.75     16.54 o 
   8   3   3     1247.65     1179.18     28.16 o 
   9   3   3      990.79      951.89     25.15 o 
  10   3   3      497.90      479.94     19.35 o 
  -9   4   3      132.54      161.85     24.45 o 
  -8   4   3      216.17      236.50     23.06 o 
  -7   4   3       20.55       31.13     21.70 o 
  -6   4   3     1004.58      988.32     19.08 o 
  -5   4   3      179.40      222.55     10.33 o 
  -4   4   3       81.54       90.17      3.18 o 
  -3   4   3     1522.47     1528.28     11.42 o 
  -2   4   3      857.12      824.74      7.73 o 
  -1   4   3     4255.40     4203.52     32.19 o 
   0   4   3      115.10      133.63      4.11 o 
   1   4   3       31.03       25.95      1.81 o 
   2   4   3     2634.01     2817.82     19.24 o 
   3   4   3     1445.49     1773.83     13.29 o 
   4   4   3     7166.18     7946.45     51.03 o 
   5   4   3     6526.70     6412.35     51.58 o 
   6   4   3     1192.69     1155.29     24.71 o 
   7   4   3      562.95      616.05     16.24 o 
   8   4   3      143.27      123.17      9.45 o 
   9   4   3       49.18       37.17      8.53 o 
  10   4   3      114.56      148.33     12.33 o 
  -8   5   3     1011.20      995.07     40.89 o 
  -7   5   3      145.00      156.41     10.30 o 
  -6   5   3      849.87      964.99     19.81 o 
  -5   5   3       51.32       61.55      8.13 o 
  -4   5   3      464.88      522.10      7.20 o 
  -3   5   3     2103.46     1890.95     18.58 o 
  -2   5   3      211.23      191.28      4.37 o 
  -1   5   3     1943.00     1863.71     16.71 o 
   0   5   3      402.76      426.66      6.41 o 
   1   5   3      769.27      728.95      9.65 o 
   2   5   3      264.80      247.63      3.95 o 
   3   5   3      325.70      270.69      3.63 o 
   4   5   3       79.01      109.43      2.83 o 
   5   5   3     1195.02     1228.02     10.49 o 
   6   5   3     1612.65     1560.92     29.34 o 
   7   5   3      419.58      475.74     13.72 o 
   8   5   3      398.23      386.91     13.89 o 
   9   5   3     1053.18     1011.28     25.01 o 
  10   5   3      196.57      206.17     13.06 o 
  -8   6   3       68.05       88.36     22.32 o 
  -7   6   3      262.27      270.35     13.64 o 
  -6   6   3        2.42       -0.56      7.65 o 
  -5   6   3      105.24      110.24     11.46 o 
  -4   6   3       41.04       58.55      4.33 o 
  -3   6   3     1822.56     1831.10     15.47 o 
  -2   6   3     3781.69     3848.07     29.25 o 
  -1   6   3       23.79       20.87      2.79 o 
   0   6   3      485.70      599.39      8.13 o 
   1   6   3     2307.08     2179.60     16.52 o 
   2   6   3      317.44      286.13      4.41 o 
   3   6   3     7359.98     7384.51     55.40 o 
   4   6   3       20.01       29.24      2.34 o 
   5   6   3      790.06      829.46      8.13 o 
   6   6   3       64.53       94.49      5.43 o 
   7   6   3        5.51        1.53      6.98 o 
   8   6   3       39.92       43.38      6.84 o 
   9   6   3       10.50       11.73      7.85 o 
  10   6   3        9.05       12.17      8.11 o 
  -7   7   3     1581.74     1851.72     31.97 o 
  -6   7   3      135.59      125.40     14.94 o 
  -5   7   3     1404.54     1420.07     32.53 o 
  -4   7   3      624.47      550.80     10.53 o 
  -3   7   3       10.94       11.13      3.92 o 
  -2   7   3     1310.40     1177.70     14.50 o 
  -1   7   3     1422.19     1509.27     16.58 o 
   0   7   3      212.66      247.65      6.88 o 
   1   7   3      195.38      188.00      6.04 o 
   2   7   3     3130.64     3243.31     24.57 o 
   3   7   3       24.35       22.59      2.20 o 
   4   7   3       81.47       92.31      3.29 o 
   5   7   3     1897.84     1920.93     18.95 o 
   6   7   3      302.09      328.33     27.74 o 
   7   7   3      880.19      881.08     28.60 o 
   8   7   3      340.48      342.09     11.29 o 
   9   7   3      506.12      578.45     15.78 o 
  -6   8   3       32.88       36.03     19.73 o 
  -5   8   3      281.70      325.59     26.26 o 
  -4   8   3       48.73       39.40      6.64 o 
  -3   8   3     2856.13     2957.97     29.18 o 
  -2   8   3      837.64      750.85     13.20 o 
  -1   8   3      979.46     1069.90     14.07 o 
   0   8   3      928.67      833.58     11.94 o 
   1   8   3     1497.54     1525.12     18.48 o 
   2   8   3     3995.89     3888.02     37.69 o 
   3   8   3      141.78      143.72      4.14 o 
   4   8   3      383.72      425.22      7.79 o 
   5   8   3      205.60      201.09      9.73 o 
   6   8   3      326.79      324.09     25.72 o 
   7   8   3       47.13       59.81      7.66 o 
   8   8   3       65.06       50.22      9.05 o 
   9   8   3      409.00      468.84     12.80 o 
  -6   9   3      527.78      517.12     37.05 o 
  -5   9   3      173.64      164.12     22.83 o 
  -4   9   3      164.61      181.27     13.22 o 
  -3   9   3      339.25      305.89      9.18 o 
  -2   9   3        9.68       10.03      4.58 o 
  -1   9   3      259.75      210.64      7.34 o 
   0   9   3        5.24       -0.35      3.91 o 
   1   9   3      962.91     1019.92     13.80 o 
   2   9   3      314.93      342.90      8.73 o 
   3   9   3     1322.82     1331.95     17.14 o 
   4   9   3     1490.85     1422.52     18.94 o 
   5   9   3      931.40      931.63     14.96 o 
   6   9   3     1749.44     1768.74     36.89 o 
   7   9   3        4.13        8.29     17.27 o 
   9   9   3       20.23        9.12      9.22 o 
  -5  10   3       13.88       -1.39     18.89 o 
  -4  10   3     1279.07     1281.75     33.41 o 
  -3  10   3        1.84       -5.35      5.35 o 
  -2  10   3     1269.97     1297.91     17.99 o 
  -1  10   3        8.88        9.58      5.00 o 
   0  10   3     1783.30     1840.67     21.38 o 
   1  10   3     1301.69     1196.36     18.23 o 
   2  10   3       36.36       38.54      4.78 o 
   3  10   3       16.99       15.03      4.24 o 
   4  10   3        1.57        0.50      3.85 o 
   5  10   3      252.52      249.21      9.56 o 
   6  10   3        8.80        0.32      7.39 o 
   7  10   3        4.54      -10.10     18.25 o 
  -4  11   3       19.37       12.45     13.36 o 
  -3  11   3      149.82      158.17      9.74 o 
  -2  11   3      150.02      115.06      8.32 o 
  -1  11   3      179.03      173.85     11.79 o 
   0  11   3      547.37      609.70     12.48 o 
   1  11   3      150.82      162.74      7.32 o 
   2  11   3      641.61      673.41     14.56 o 
   3  11   3       30.28       25.12      4.91 o 
   4  11   3      579.99      598.32     11.12 o 
   5  11   3      409.46      376.61     10.54 o 
   6  11   3       30.26       38.31      9.27 o 
  -2  12   3       62.68       73.83      8.56 o 
  -1  12   3      919.40      914.66     17.84 o 
   0  12   3      566.69      512.44     13.49 o 
   1  12   3      105.15      129.03      8.26 o 
   2  12   3       40.45       33.29      6.33 o 
   3  12   3      207.71      199.11      8.79 o 
   4  12   3        0.23        1.21      5.22 o 
   5  12   3        1.16        0.47      6.30 o 
   6  12   3      167.39      237.02     16.29 o 
   0  13   3        6.62       -6.08      7.80 o 
   1  13   3      982.88     1053.94     19.20 o 
   2  13   3        1.51       -2.41      6.39 o 
   3  13   3      400.09      367.00     11.76 o 
   4  13   3      619.95      621.61     13.91 o 
   5  13   3      377.42      393.55     10.74 o 
  -2 -12   4      318.07      403.92     19.34 o 
  -5 -11   4        2.20        5.06      7.29 o 
  -4 -11   4       42.27       39.40      8.09 o 
  -3 -11   4        2.91        1.84      7.31 o 
  -2 -11   4       40.07       37.25      8.39 o 
  -1 -11   4       79.70       89.69      9.56 o 
   0 -11   4        1.38        4.42      8.39 o 
   1 -11   4       19.77        9.48      8.77 o 
   2 -11   4      432.12      509.86     19.30 o 
  -7 -10   4      259.86      255.85     19.08 o 
  -6 -10   4      648.69      623.45     25.28 o 
  -5 -10   4       19.43        9.10      7.75 o 
  -4 -10   4      267.07      292.88     16.16 o 
  -3 -10   4       74.75       81.92      8.31 o 
  -2 -10   4     1286.89     1265.93     32.26 o 
  -1 -10   4      277.52      283.76     12.09 o 
   0 -10   4      176.35      179.43     10.77 o 
   1 -10   4      547.16      616.07     17.37 o 
   2 -10   4       79.00       93.01     10.26 o 
   3 -10   4      136.52      163.58     13.54 o 
  -7  -9   4      650.26      681.06     28.48 o 
  -6  -9   4        0.68        3.47     11.99 o 
  -5  -9   4      309.59      273.77     22.87 o 
  -4  -9   4      450.47      425.92     22.74 o 
  -3  -9   4       30.09       18.15      6.47 o 
  -2  -9   4      254.12      319.17     11.85 o 
  -1  -9   4      706.42      747.22     16.81 o 
   0  -9   4     1334.28     1356.31     23.02 o 
   1  -9   4      229.63      244.35     11.52 o 
   2  -9   4     1625.31     1501.13     29.69 o 
   3  -9   4      249.37      311.42     15.36 o 
   4  -9   4      246.53      247.46     22.32 o 
  -8  -8   4      329.57      372.97     23.39 o 
  -7  -8   4      110.26      107.20     14.96 o 
  -6  -8   4      375.26      383.80     22.64 o 
  -5  -8   4      704.93      673.28     27.39 o 
  -4  -8   4      998.07     1056.64     17.89 o 
  -3  -8   4     4516.53     4337.74     55.92 o 
  -2  -8   4      355.17      312.34     11.84 o 
  -1  -8   4      140.83      164.10      8.67 o 
   0  -8   4      445.21      437.91     12.96 o 
   1  -8   4      293.63      303.70     11.99 o 
   2  -8   4      168.28      138.32      9.66 o 
   3  -8   4      142.18      104.50     10.45 o 
   4  -8   4        1.23      -11.89     13.22 o 
   5  -8   4       97.02       75.45     16.09 o 
  -9  -7   4      508.45      520.82     21.63 o 
  -8  -7   4      427.76      473.53     20.51 o 
  -7  -7   4      182.06      160.27     15.65 o 
  -6  -7   4        3.05       15.37     10.84 o 
  -5  -7   4      318.87      378.94     21.35 o 
  -4  -7   4        3.29       11.22      6.62 o 
  -3  -7   4       77.24       72.73      6.31 o 
  -2  -7   4     2985.95     3232.11     43.48 o 
  -1  -7   4     1108.28     1117.97     18.44 o 
   0  -7   4       29.92       17.77      6.48 o 
   1  -7   4     1773.55     1735.42     25.06 o 
   2  -7   4      809.60      768.76     16.48 o 
   3  -7   4     3284.02     3170.24     45.62 o 
   4  -7   4      441.67      375.96     19.30 o 
   5  -7   4      198.29      204.11     26.05 o 
   6  -7   4      557.65      588.39     40.70 o 
  -9  -6   4      350.16      349.81     15.34 o 
  -8  -6   4      153.97      182.85     10.93 o 
  -7  -6   4      390.50      344.00     12.93 o 
  -6  -6   4     1270.84     1224.55     23.98 o 
  -5  -6   4     2842.34     2619.38     63.12 o 
  -4  -6   4     5515.75     5452.23     65.31 o 
  -3  -6   4      126.04      107.51      7.45 o 
  -2  -6   4     1223.61     1127.11     18.21 o 
  -1  -6   4      540.86      451.96     12.67 o 
   0  -6   4      641.39      626.42     12.84 o 
   1  -6   4      955.31      845.30     15.46 o 
   2  -6   4       62.74       61.69      6.33 o 
   3  -6   4       32.51       46.69      7.60 o 
   4  -6   4       26.04       21.12      9.36 o 
   5  -6   4      207.34      224.53     12.80 o 
   6  -6   4       55.35       32.02     13.84 o 
   7  -6   4      635.40      648.18     35.89 o 
  -9  -5   4      173.88      193.55     12.25 o 
  -8  -5   4      196.47      220.38     12.50 o 
  -7  -5   4        3.51       10.75      6.55 o 
  -6  -5   4        3.57        4.26      5.63 o 
  -5  -5   4      430.56      352.64     11.64 o 
  -4  -5   4       56.32       53.51      5.71 o 
  -3  -5   4     1262.33     1334.24     25.23 o 
  -2  -5   4     6338.99     6281.65     73.37 o 
  -1  -5   4     1733.76     1695.49     29.20 o 
   0  -5   4     4420.46     4315.19     41.42 o 
   1  -5   4       35.33       87.72      5.25 o 
   2  -5   4     2896.50     2956.47     34.65 o 
   3  -5   4        2.70        1.95      4.53 o 
   4  -5   4      445.52      437.37     12.76 o 
   5  -5   4     1252.97     1286.25     26.95 o 
   6  -5   4      174.84      189.60     22.27 o 
   7  -5   4      207.24      222.88     24.17 o 
   8  -5   4       75.57       94.05     23.57 o 
  -9  -4   4      262.23      260.55     14.45 o 
  -8  -4   4     2080.84     2124.26     38.70 o 
  -7  -4   4     1063.17     1098.91     23.72 o 
  -6  -4   4     5790.06     5420.16     78.37 o 
  -5  -4   4     3082.72     2909.13     44.66 o 
  -4  -4   4      250.87      169.11      6.10 o 
  -3  -4   4      149.84      117.95      5.42 o 
  -2  -4   4       31.61       50.32      3.86 o 
  -1  -4   4      101.77      102.51      5.19 o 
   0  -4   4     1009.34     1040.02     18.06 o 
   1  -4   4      263.64      214.28      8.85 o 
   2  -4   4      352.43      346.77      7.85 o 
   3  -4   4      224.75      254.19      7.60 o 
   4  -4   4      120.85      127.03      7.48 o 
   5  -4   4       19.46       11.20      8.57 o 
   6  -4   4     1990.80     1989.09     48.21 o 
   7  -4   4      347.04      316.56     25.15 o 
   8  -4   4      247.54      304.15     27.88 o 
 -10  -3   4       34.88       30.23     12.83 o 
  -9  -3   4       96.81      131.25     11.81 o 
  -8  -3   4        0.31        4.36      8.43 o 
  -7  -3   4      236.94      248.94     12.10 o 
  -6  -3   4     2412.37     2334.81     38.89 o 
  -5  -3   4       11.72       13.04      6.08 o 
  -4  -3   4     3574.01     3487.66     51.48 o 
  -3  -3   4     7568.15     7295.11     80.75 o 
  -2  -3   4     4277.87     4083.88     48.03 o 
  -1  -3   4     3710.57     3358.87     51.29 o 
   0  -3   4     1059.89     1139.54     19.00 o 
   1  -3   4    10777.49    10748.62    127.18 o 
   2  -3   4      447.95      473.60      8.10 o 
   3  -3   4       60.99       88.41      3.75 o 
   4  -3   4      134.55      152.72      5.72 o 
   5  -3   4       21.97       39.12      7.46 o 
   6  -3   4       32.30       14.29     11.21 o 
   7  -3   4       73.32      106.97     19.08 o 
   8  -3   4      387.75      380.84     29.96 o 
 -10  -2   4      268.96      289.44     17.69 o 
  -9  -2   4      192.82      229.13     13.83 o 
  -8  -2   4      545.26      564.05     18.49 o 
  -7  -2   4     1897.01     1823.80     34.27 o 
  -6  -2   4     2642.64     2683.84     43.96 o 
  -5  -2   4     3043.31     2884.61     45.39 o 
  -4  -2   4     5327.19     5166.79     61.12 o 
  -3  -2   4       64.29       59.27      7.09 o 
  -2  -2   4      175.32      159.56      8.20 o 
  -1  -2   4     3667.07     3648.40     82.34 o 
   0  -2   4      414.00      482.97     13.31 o 
   1  -2   4     1700.52     1769.94     16.97 o 
   2  -2   4     7316.01     7472.18     60.06 o 
   3  -2   4     1974.52     2019.28     18.35 o 
   4  -2   4      432.64      398.17      7.51 o 
   5  -2   4     2577.09     2530.20     24.95 o 
   6  -2   4       47.03       72.87      8.81 o 
   7  -2   4      805.95      775.88     23.25 o 
   8  -2   4      346.36      342.87     28.57 o 
   9  -2   4        8.62       11.58     19.59 o 
 -10  -1   4      423.29      451.55     20.58 o 
  -9  -1   4        0.52       -0.34      8.63 o 
  -8  -1   4      140.34      150.50     11.09 o 
  -7  -1   4     1055.83     1037.21     20.88 o 
  -6  -1   4      451.31      430.91     12.69 o 
  -5  -1   4     2020.51     1906.15     23.72 o 
  -4  -1   4      830.01      804.33     10.90 o 
  -3  -1   4     2834.96     2818.41     27.24 o 
  -2  -1   4    11669.94    11360.30    125.58 o 
  -1  -1   4     2941.31     3232.39     47.70 o 
   0  -1   4     4329.06     4172.38     91.83 o 
   1  -1   4     1293.63     1478.37     22.26 o 
   2  -1   4      833.48      753.37      9.96 o 
   3  -1   4      334.75      391.74      8.97 o 
   4  -1   4      102.58      128.49      4.67 o 
   5  -1   4      376.81      338.14      7.97 o 
   6  -1   4      922.15      928.71     16.72 o 
   7  -1   4      515.20      463.92     15.16 o 
   8  -1   4       39.91       42.29      8.71 o 
   9  -1   4      659.08      627.26     23.38 o 
  -9   0   4      224.52      201.21     14.38 o 
  -8   0   4     1486.45     1440.36     27.06 o 
  -7   0   4     1424.79     1381.29     24.83 o 
  -6   0   4     4373.98     4233.22     45.83 o 
  -5   0   4      595.01      660.76     11.66 o 
  -4   0   4     1215.58     1316.52     14.63 o 
  -3   0   4      324.91      381.20      9.98 o 
  -2   0   4     2015.66     1925.70     17.76 o 
  -1   0   4     6191.51     6463.30     56.33 o 
   0   0   4       72.53       99.17      3.66 o 
   1   0   4     1408.39     1304.83     14.77 o 
   2   0   4     1445.04     1463.31     14.54 o 
   3   0   4       41.45       45.60      4.16 o 
   4   0   4     3110.75     3067.11     24.76 o 
   5   0   4      736.04      806.08     12.11 o 
   6   0   4     2490.50     2364.87     57.16 o 
   7   0   4      125.03      145.74     12.00 o 
   8   0   4      545.43      571.18     18.31 o 
   9   0   4       75.72       66.84      9.77 o 
  -9   1   4        1.06        2.55      8.13 o 
  -8   1   4      218.51      238.64     10.49 o 
  -7   1   4      752.74      701.02     14.87 o 
  -6   1   4     1499.28     1457.10     20.82 o 
  -5   1   4      242.67      232.12      6.25 o 
  -4   1   4      330.95      283.19      4.58 o 
  -3   1   4     1473.19     1294.38     10.24 o 
  -2   1   4    10882.32    10846.06     68.60 o 
  -1   1   4     4200.01     4736.12     38.66 o 
   0   1   4     2587.98     2778.80     22.10 o 
   1   1   4     9444.25     9641.76     77.84 o 
   2   1   4     5007.45     4989.92     37.73 o 
   3   1   4       99.46      157.60      5.08 o 
   4   1   4       27.31       32.13      2.56 o 
   5   1   4        4.50        6.08      2.61 o 
   6   1   4      421.40      391.69     10.30 o 
   7   1   4      165.27      154.71     11.09 o 
   8   1   4      841.40      830.09     23.15 o 
   9   1   4      344.48      340.69     18.43 o 
  10   1   4      481.23      487.67     21.46 o 
  -9   2   4      512.26      534.03     21.75 o 
  -8   2   4       15.91        4.80      6.84 o 
  -7   2   4     2300.70     2378.63     31.89 o 
  -6   2   4       27.80       16.38      5.46 o 
  -5   2   4      708.01      670.47      9.60 o 
  -4   2   4      179.47      179.70      3.88 o 
  -3   2   4     3824.13     4048.81     26.24 o 
  -2   2   4      358.07      480.48      5.26 o 
  -1   2   4      334.21      269.82      7.28 o 
   0   2   4     6859.48     6759.65     58.82 o 
   1   2   4      158.49      124.90      3.18 o 
   2   2   4       21.24       55.07      2.29 o 
   3   2   4     3939.74     3834.60     27.26 o 
   4   2   4     5490.33     5570.72     40.96 o 
   5   2   4     2429.25     2466.10     26.53 o 
   6   2   4      136.01      125.29      8.75 o 
   7   2   4     1298.13     1269.02     26.98 o 
   8   2   4      262.62      243.02     13.81 o 
   9   2   4      468.33      496.69     19.10 o 
  10   2   4        1.84       -1.76     10.07 o 
  -9   3   4       96.86       99.05     20.84 o 
  -8   3   4      374.65      335.94     19.35 o 
  -7   3   4     1511.26     1572.56     27.46 o 
  -6   3   4      765.73      739.85     19.92 o 
  -5   3   4     3086.77     3164.95     31.83 o 
  -4   3   4      297.77      324.20      5.77 o 
  -3   3   4    13394.77    13258.81     79.74 o 
  -2   3   4      444.68      406.01      5.24 o 
  -1   3   4     1178.85     1299.12     10.54 o 
   0   3   4       16.25       38.70      2.43 o 
   1   3   4     3703.01     3412.99     31.31 o 
   2   3   4     2051.55     2153.42     18.92 o 
   3   3   4     2617.20     3148.38     20.86 o 
   4   3   4     1916.23     2136.64     16.80 o 
   5   3   4      132.37      155.37      4.14 o 
   6   3   4      498.30      433.71     17.02 o 
   7   3   4      552.83      529.46     16.21 o 
   8   3   4      103.57      127.76     10.45 o 
   9   3   4     1755.00     1669.56     34.89 o 
  10   3   4       21.27       12.51     10.72 o 
  -8   4   4      873.60      972.80     29.16 o 
  -7   4   4      149.86      190.76     14.70 o 
  -6   4   4      643.52      705.30     22.00 o 
  -5   4   4       77.18      115.82      7.58 o 
  -4   4   4        3.19        2.41      2.14 o 
  -3   4   4      271.49      314.91      4.97 o 
  -2   4   4       36.03       24.68      2.23 o 
  -1   4   4     5966.46     6474.53     48.05 o 
   0   4   4      527.28      554.63      6.83 o 
   1   4   4     8552.30     8070.08     63.62 o 
   2   4   4     2383.28     2254.77     15.48 o 
   3   4   4     8393.11     8742.20     56.00 o 
   4   4   4    12256.95    12233.42     77.40 o 
   5   4   4      934.37      833.05      9.08 o 
   6   4   4       20.05       25.74      9.03 o 
   7   4   4       16.08       10.72      6.39 o 
   8   4   4       48.13       61.96      8.58 o 
   9   4   4       67.05       53.79      9.53 o 
  10   4   4       22.82       30.94     17.71 o 
  -8   5   4      343.78      407.12     23.02 o 
  -7   5   4      915.93      840.56     21.83 o 
  -6   5   4      182.69      202.18     18.88 o 
  -5   5   4      224.74      176.11      9.30 o 
  -4   5   4     6030.32     6134.61     44.17 o 
  -3   5   4     1399.03     1573.39     14.28 o 
  -2   5   4     2641.33     2773.87     20.39 o 
  -1   5   4      245.47      249.83      5.68 o 
   0   5   4     2371.33     2526.37     21.18 o 
   1   5   4      685.49      700.28      7.14 o 
   2   5   4        7.03       10.17      1.92 o 
   3   5   4      182.15      183.16      3.62 o 
   4   5   4      117.73       96.23      3.43 o 
   5   5   4     2454.15     2573.21     20.06 o 
   6   5   4     1047.07      935.28     16.78 o 
   7   5   4     1658.27     1740.19     30.69 o 
   8   5   4      473.75      424.73     14.60 o 
   9   5   4      365.36      361.88     14.92 o 
  10   5   4      240.67      235.54     14.10 o 
  -8   6   4       10.40       -7.11     13.82 o 
  -7   6   4      448.82      509.37     19.88 o 
  -6   6   4        5.23        8.60      7.77 o 
  -5   6   4        2.73       10.12      7.00 o 
  -4   6   4      413.79      399.22      8.69 o 
  -3   6   4      203.27      195.37      7.56 o 
  -2   6   4     3264.93     3228.10     27.22 o 
  -1   6   4      423.45      527.30      7.77 o 
   0   6   4     6687.35     6515.77     49.35 o 
   1   6   4      638.60      762.22      8.34 o 
   2   6   4     5432.65     5378.54     35.99 o 
   3   6   4     2777.71     2776.85     19.54 o 
   4   6   4     2886.76     2838.09     19.25 o 
   5   6   4     1209.44     1229.64     14.42 o 
   6   6   4       12.22        9.10      5.80 o 
   7   6   4     1000.92     1006.84     30.33 o 
   8   6   4       10.41       20.23      6.74 o 
   9   6   4       24.59       33.12      8.07 o 
  10   6   4       45.92       57.29      9.53 o 
  -7   7   4      357.46      378.47     17.18 o 
  -6   7   4      396.28      382.42     15.82 o 
  -5   7   4     1601.60     1751.20     42.28 o 
  -4   7   4        3.71       -2.16      4.95 o 
  -3   7   4       43.37       66.13      4.86 o 
  -2   7   4      316.65      299.31      8.85 o 
  -1   7   4      932.24      923.02     13.32 o 
   0   7   4        0.50        4.48      3.14 o 
   1   7   4      841.67      890.68     12.36 o 
   2   7   4      215.28      158.63      4.12 o 
   3   7   4      329.99      356.35      4.85 o 
   4   7   4      240.95      205.93      4.35 o 
   5   7   4     1021.92     1028.62     10.54 o 
   6   7   4      881.51      919.95     13.65 o 
   7   7   4      533.85      577.27     17.39 o 
   8   7   4      827.65      810.63     17.98 o 
   9   7   4      364.06      369.85     19.84 o 
  -6   8   4      120.74      117.13     22.14 o 
  -5   8   4       95.35       92.76     19.87 o 
  -4   8   4     1317.35     1250.14     23.17 o 
  -3   8   4      621.54      644.84     11.44 o 
  -2   8   4      170.27      200.81      6.93 o 
  -1   8   4     1065.36     1097.32     15.67 o 
   0   8   4      182.58      133.21      8.50 o 
   1   8   4     3992.19     4076.47     41.66 o 
   2   8   4      747.99      794.43     12.05 o 
   3   8   4     3897.69     3678.51     35.79 o 
   4   8   4     1437.50     1487.07     20.75 o 
   5   8   4     2553.01     2562.92     28.48 o 
   6   8   4      153.44      170.93     10.05 o 
   7   8   4      141.80      148.54     26.28 o 
   8   8   4        3.60       -3.53      4.63 o 
   9   8   4      144.02      149.03      8.94 o 
  -6   9   4      178.23      194.36     27.83 o 
  -5   9   4      341.89      331.57     28.90 o 
  -4   9   4      883.88      909.33     26.14 o 
  -3   9   4      253.04      261.15      8.78 o 
  -2   9   4      350.84      376.98      9.52 o 
  -1   9   4      310.27      261.16      9.11 o 
   0   9   4      517.06      616.95     13.49 o 
   1   9   4      262.56      250.91      7.87 o 
   2   9   4      661.31      586.65     10.98 o 
   3   9   4       91.32       80.46      5.05 o 
   4   9   4       20.24       10.50      3.77 o 
   5   9   4     1160.64     1241.76     20.01 o 
   6   9   4      727.75      740.56     18.06 o 
   7   9   4      592.94      627.50     38.30 o 
   8   9   4      388.65      416.11     27.37 o 
   9   9   4       37.85       28.85     10.42 o 
  -5  10   4      329.23      307.63     30.19 o 
  -4  10   4      170.68      173.42     21.58 o 
  -3  10   4     1003.10      972.46     15.76 o 
  -2  10   4      103.60      137.31      7.26 o 
  -1  10   4      824.31      800.27     13.52 o 
   0  10   4     2230.38     2231.62     24.41 o 
   1  10   4      356.85      315.18      8.73 o 
   2  10   4     2359.49     2351.49     26.97 o 
   3  10   4        0.09        1.99      4.26 o 
   4  10   4      616.32      645.80     15.29 o 
   5  10   4      805.82      809.83     18.38 o 
   6  10   4      318.35      302.54     13.28 o 
   7  10   4        1.04      -17.88     17.88 o 
  -4  11   4      169.35      164.49     25.56 o 
  -3  11   4       21.67       22.58      7.18 o 
  -2  11   4      123.30      112.81      8.31 o 
  -1  11   4       98.77      115.48      7.89 o 
   0  11   4      131.23      121.06      7.05 o 
   1  11   4      787.56      686.87     12.77 o 
   2  11   4      131.95      130.95      6.77 o 
   3  11   4        0.55       -0.86      4.42 o 
   4  11   4     1048.75     1068.20     17.29 o 
   5  11   4        1.70       -3.95      4.56 o 
   6  11   4     1249.06     1385.96     36.37 o 
   7  11   4       75.50      103.68     25.28 o 
  -2  12   4      443.56      431.61     13.57 o 
  -1  12   4      829.95      856.34     17.08 o 
   0  12   4      365.89      330.79     11.36 o 
   1  12   4     1149.97     1154.83     18.94 o 
   2  12   4       94.11       90.57      8.39 o 
   3  12   4     1297.51     1328.14     20.23 o 
   4  12   4        0.50       -5.17      5.17 o 
   5  12   4        2.53       -1.95      5.49 o 
   6  12   4        0.59       -6.96      6.96 o 
   0  13   4       34.68       25.07      8.45 o 
   1  13   4      103.43      107.13      8.63 o 
   2  13   4      333.20      349.28     11.89 o 
   3  13   4      151.47      185.32     10.32 o 
   4  13   4      125.35      132.75     10.23 o 
   5  13   4     1200.94     1254.56     32.96 o 
  -4 -11   5      978.87     1039.77     24.80 o 
  -3 -11   5       28.92       40.77      9.03 o 
  -2 -11   5       28.97       22.73      8.66 o 
  -1 -11   5       19.99       -1.37     14.22 o 
   0 -11   5       66.56       87.83     10.55 o 
   1 -11   5      208.92      205.47     14.74 o 
  -6 -10   5       21.83       21.16     12.13 o 
  -5 -10   5      148.81      171.85     13.34 o 
  -4 -10   5       79.43      110.65     12.35 o 
  -3 -10   5      612.74      665.55     16.82 o 
  -2 -10   5     1310.00     1412.33     24.71 o 
  -1 -10   5      200.97      221.47     11.58 o 
   0 -10   5     1555.20     1568.89     26.97 o 
   1 -10   5       66.45       75.31     11.03 o 
   2 -10   5      615.74      677.84     21.66 o 
   3 -10   5        2.91       -2.78     12.06 o 
  -7  -9   5      113.63      130.22     17.60 o 
  -6  -9   5      273.19      282.25     21.07 o 
  -5  -9   5      289.30      336.86     23.20 o 
  -4  -9   5      476.41      532.75     16.64 o 
  -3  -9   5        8.84        9.62      6.83 o 
  -2  -9   5      121.16      104.13      8.86 o 
  -1  -9   5       27.08       14.65      7.16 o 
   0  -9   5      193.50      218.54     18.63 o 
   1  -9   5       77.32       68.07      8.82 o 
   2  -9   5     1253.47     1160.45     26.21 o 
   3  -9   5      280.28      312.16     15.83 o 
   4  -9   5      542.91      597.25     21.99 o 
  -8  -8   5       71.93       71.55     16.02 o 
  -7  -8   5       18.93       33.57     15.74 o 
  -6  -8   5     1043.98     1048.14     37.60 o 
  -5  -8   5       27.01       30.56     13.11 o 
  -4  -8   5      731.85      727.19     15.52 o 
  -3  -8   5      930.48     1021.02     21.46 o 
  -2  -8   5      141.15      153.20      8.76 o 
  -1  -8   5     1121.07     1216.88     21.08 o 
   0  -8   5       82.98       93.92      8.36 o 
   1  -8   5     1445.82     1461.14     24.20 o 
   2  -8   5       93.03      106.56     10.45 o 
   3  -8   5       33.24       38.29     14.30 o 
   4  -8   5       20.20       16.45     10.38 o 
   5  -8   5       78.39       49.04     16.33 o 
  -8  -7   5        0.16       -0.29     13.22 o 
  -7  -7   5      271.81      243.12     20.84 o 
  -6  -7   5       31.05       29.41     13.24 o 
  -5  -7   5      227.41      230.24     19.13 o 
  -4  -7   5     1108.59     1082.53     22.44 o 
  -3  -7   5        5.08        4.69      5.58 o 
  -2  -7   5     1479.08     1462.35     25.46 o 
  -1  -7   5      398.84      432.19     12.55 o 
   0  -7   5       11.54       10.56      6.00 o 
   1  -7   5      484.83      528.92     13.93 o 
   2  -7   5      982.00      944.69     21.37 o 
   3  -7   5     1722.58     1604.84     29.35 o 
   4  -7   5       14.21       22.35     10.30 o 
   5  -7   5      734.57      734.56     28.26 o 
   6  -7   5        0.03        4.17     23.85 o 
  -9  -6   5       51.96       36.12      9.41 o 
  -8  -6   5        3.97       -2.64      7.68 o 
  -7  -6   5     1517.94     1453.96     28.99 o 
  -6  -6   5        7.00        5.07      7.04 o 
  -5  -6   5      581.00      599.28     25.89 o 
  -4  -6   5       13.80        9.13      6.54 o 
  -3  -6   5     3414.80     3613.10     47.11 o 
  -2  -6   5     2976.16     2991.88     35.75 o 
  -1  -6   5      174.85      206.14     10.24 o 
   0  -6   5     1397.70     1435.52     21.42 o 
   1  -6   5      350.40      344.56     12.95 o 
   2  -6   5      223.64      247.34     13.51 o 
   3  -6   5       26.74       26.03      7.60 o 
   4  -6   5       19.19       15.07      8.44 o 
   5  -6   5        8.19       -4.71     12.72 o 
   6  -6   5      154.64      140.99     20.31 o 
   7  -6   5       87.34       80.38     19.54 o 
  -9  -5   5       48.12       36.96      9.41 o 
  -8  -5   5     1032.33      990.92     31.26 o 
  -7  -5   5      689.01      703.28     18.79 o 
  -6  -5   5     1403.33     1319.33     26.10 o 
  -5  -5   5        4.00        4.02      6.15 o 
  -4  -5   5       93.80      104.97     13.22 o 
  -3  -5   5      288.87      380.56     15.35 o 
  -2  -5   5      143.91      150.54     10.31 o 
  -1  -5   5     3325.90     3317.46     38.05 o 
   0  -5   5       21.96       15.63      9.61 o 
   1  -5   5     3585.77     3427.48     45.29 o 
   2  -5   5      211.76      188.58     14.13 o 
   3  -5   5       71.76       56.80      6.92 o 
   4  -5   5     1326.44     1385.51     21.43 o 
   5  -5   5      803.50      786.45     20.93 o 
   6  -5   5     2305.55     2266.93     45.30 o 
   7  -5   5      109.35      158.68     19.61 o 
  -9  -4   5       70.99       87.92     10.83 o 
  -8  -4   5      146.66      152.71     12.02 o 
  -7  -4   5      391.62      376.12     14.31 o 
  -6  -4   5     2530.71     2398.59     40.38 o 
  -5  -4   5      274.22      299.41     11.70 o 
  -4  -4   5     4119.17     4033.93     48.55 o 
  -3  -4   5       72.56       29.90      6.43 o 
  -2  -4   5     3252.19     3201.75     50.90 o 
  -1  -4   5      721.98      739.67     42.74 o 
   0  -4   5      894.93     1017.76     37.67 o 
   1  -4   5      471.82      447.09     19.17 o 
   2  -4   5        7.62       14.30      3.71 o 
   3  -4   5       34.06       47.88      4.58 o 
   4  -4   5      505.95      505.24     13.21 o 
   5  -4   5      231.79      213.47     17.99 o 
   6  -4   5      113.73      118.71     14.66 o 
   7  -4   5     1022.74      983.31     30.17 o 
   8  -4   5      604.10      749.22     39.41 o 
  -9  -3   5       59.59       63.94     14.52 o 
  -8  -3   5      512.49      512.66     17.80 o 
  -7  -3   5      353.84      364.45     27.28 o 
  -6  -3   5     1227.88     1242.81     25.49 o 
  -5  -3   5        3.76        3.74      9.61 o 
  -4  -3   5       83.52       86.94      7.69 o 
  -3  -3   5       82.58      101.83      5.19 o 
  -2  -3   5     2451.59     2718.72     44.12 o 
  -1  -3   5       40.16       36.59      6.77 o 
   0  -3   5    13032.47    13331.54    153.07 o 
   1  -3   5       36.10       41.05      3.90 o 
   2  -3   5     8070.43     8275.68     61.45 o 
   3  -3   5      193.43      172.28      5.92 o 
   4  -3   5     1655.30     1687.15     23.21 o 
   5  -3   5     1009.39      981.98     21.65 o 
   6  -3   5       49.84       53.20     12.49 o 
   7  -3   5      863.03      879.48     44.13 o 
   8  -3   5      143.50      192.18     23.76 o 
  -9  -2   5      108.79      106.16     11.81 o 
  -8  -2   5        9.89       -0.81      8.52 o 
  -7  -2   5     3737.74     3532.99     57.45 o 
  -6  -2   5     1666.16     1655.56     31.31 o 
  -5  -2   5     3518.59     3398.83     43.75 o 
  -4  -2   5      176.53      241.54      7.54 o 
  -3  -2   5     5468.22     5238.49     62.36 o 
  -2  -2   5     7592.06     8365.72     93.06 o 
  -1  -2   5      358.69      321.31     15.79 o 
   0  -2   5      864.53      892.44     25.23 o 
   1  -2   5       65.99       86.57      4.42 o 
   2  -2   5       19.18       10.27      3.13 o 
   3  -2   5     1266.51     1427.36     14.64 o 
   4  -2   5      625.30      609.88     10.24 o 
   5  -2   5       52.93       46.99      5.31 o 
   6  -2   5     2378.80     2383.88     35.51 o 
   7  -2   5     1312.12     1406.10     40.77 o 
   8  -2   5       78.23       95.16     19.59 o 
   9  -2   5      603.84      659.66     38.07 o 
  -9  -1   5      177.71      161.66     13.22 o 
  -8  -1   5      124.52      124.42     10.92 o 
  -7  -1   5       57.71       83.47      8.27 o 
  -6  -1   5        1.85       -5.60      5.60 o 
  -5  -1   5       68.67       62.57      5.19 o 
  -4  -1   5     1537.23     1608.88     18.35 o 
  -3  -1   5     3348.35     3339.68     32.08 o 
  -2  -1   5     5264.70     5349.44     53.76 o 
  -1  -1   5    24574.31    25463.02    235.60 o 
   0  -1   5      200.57      276.47      6.65 o 
   1  -1   5      702.12      587.47      8.33 o 
   2  -1   5      396.07      411.54     11.60 o 
   3  -1   5     3375.89     3319.90     27.69 o 
   4  -1   5     3479.70     3573.44     29.44 o 
   5  -1   5      464.35      428.54      9.27 o 
   6  -1   5     2419.42     2389.67     30.65 o 
   7  -1   5       15.68        6.34      6.42 o 
   8  -1   5        0.05      -10.16     10.16 o 
   9  -1   5      330.32      343.30     19.09 o 
  -9   0   5      945.03      974.48     27.64 o 
  -8   0   5      246.86      269.27     13.97 o 
  -7   0   5     1444.46     1427.58     25.98 o 
  -6   0   5     3930.76     3806.99     42.39 o 
  -5   0   5       71.38       90.91      4.92 o 
  -4   0   5     5432.59     5181.40     42.38 o 
  -3   0   5      607.40      593.59      9.39 o 
  -2   0   5      128.77      117.84      4.57 o 
  -1   0   5     1807.86     1928.47     16.80 o 
   0   0   5       55.00       34.28      2.87 o 
   1   0   5      839.61      748.00      7.88 o 
   2   0   5      202.11      243.38      5.60 o 
   3   0   5     2242.30     2037.75     17.25 o 
   4   0   5       39.18       39.54      4.10 o 
   5   0   5     7695.58     7243.14     58.33 o 
   6   0   5     3690.26     3529.82     40.26 o 
   7   0   5      970.18      903.09     17.20 o 
   8   0   5     2099.25     2061.25     33.70 o 
   9   0   5      119.97      130.15     11.44 o 
  -9   1   5       18.57       27.38      8.90 o 
  -8   1   5      179.04      149.88      9.44 o 
  -7   1   5      193.22      196.14      9.10 o 
  -6   1   5       12.11        9.66      5.35 o 
  -5   1   5     1594.08     1534.74     16.93 o 
  -4   1   5     1703.64     1673.75     14.20 o 
  -3   1   5     3972.84     4259.67     27.77 o 
  -2   1   5     9973.80    10741.65     67.27 o 
  -1   1   5      492.64      526.77      5.71 o 
   0   1   5     9265.86     9206.95     62.77 o 
   1   1   5     1642.04     1816.65     16.73 o 
   2   1   5     6332.72     6364.32     41.57 o 
   3   1   5      303.94      220.42      5.71 o 
   4   1   5      366.74      322.30      5.89 o 
   5   1   5       45.61       54.16      3.79 o 
   6   1   5      424.33      444.15     11.41 o 
   7   1   5        4.17        1.56      6.57 o 
   8   1   5      193.53      196.98     22.69 o 
   9   1   5      583.21      536.74     20.89 o 
  -9   2   5      217.70      243.81     16.36 o 
  -8   2   5      674.91      653.69     16.44 o 
  -7   2   5     1606.98     1467.64     23.08 o 
  -6   2   5     1215.81     1101.54     18.46 o 
  -5   2   5     2489.81     2451.40     23.36 o 
  -4   2   5     3899.46     4056.31     28.11 o 
  -3   2   5     1059.47     1267.23     11.87 o 
  -2   2   5      106.06      117.58      3.42 o 
  -1   2   5     6704.19     6720.82     41.46 o 
   0   2   5     4376.55     4688.15     40.27 o 
   1   2   5      965.87      937.57      9.54 o 
   2   2   5     1119.72     1127.96     11.24 o 
   3   2   5      335.84      316.54      5.63 o 
   4   2   5     5404.54     5425.11     47.66 o 
   5   2   5       55.43       28.42      4.06 o 
   6   2   5     2267.32     2175.88     38.01 o 
   7   2   5     1352.77     1344.78     28.64 o 
   8   2   5      152.38      149.93     13.29 o 
   9   2   5      976.22      888.73     25.42 o 
  10   2   5       20.69       28.21     10.78 o 
  -9   3   5       99.96       98.82     21.53 o 
  -8   3   5      224.03      206.19     16.02 o 
  -7   3   5      454.84      501.23     23.87 o 
  -6   3   5      819.68      772.66     15.96 o 
  -5   3   5      810.87      720.37     12.09 o 
  -4   3   5     1434.85     1469.77     12.59 o 
  -3   3   5     3635.29     3653.20     24.52 o 
  -2   3   5     1603.39     1497.76     11.73 o 
  -1   3   5     6468.12     6428.06     37.91 o 
   0   3   5      992.88      836.37     11.25 o 
   1   3   5      851.70      953.95     15.77 o 
   2   3   5       51.96       46.92      2.56 o 
   3   3   5      941.93      991.56     10.39 o 
   4   3   5     3369.80     3563.35     26.21 o 
   5   3   5       76.21       76.99      3.46 o 
   6   3   5       28.21       46.61      7.04 o 
   7   3   5       11.40       10.01      6.95 o 
   8   3   5     1269.56     1254.36     28.20 o 
   9   3   5       96.97      103.66     21.79 o 
  10   3   5      348.95      316.23     17.46 o 
  -8   4   5      155.12      153.34     15.81 o 
  -7   4   5      591.48      532.28     22.20 o 
  -6   4   5      682.89      607.85     18.41 o 
  -5   4   5      637.52      587.71     12.43 o 
  -4   4   5      483.12      452.03      7.44 o 
  -3   4   5      401.02      539.50      6.35 o 
  -2   4   5       59.99       72.21      2.86 o 
  -1   4   5     5907.04     6210.16     43.63 o 
   0   4   5      793.09      891.14      9.53 o 
   1   4   5     2899.79     2924.82     25.56 o 
   2   4   5     2559.25     2609.94     17.95 o 
   3   4   5     4367.96     4334.36     27.97 o 
   4   4   5     1372.00     1582.34     16.31 o 
   5   4   5     3956.10     4096.50     31.99 o 
   6   4   5      105.96       96.58      7.72 o 
   7   4   5     1406.01     1514.12     29.39 o 
   8   4   5      154.11      146.15     11.74 o 
   9   4   5       76.94       96.49     14.01 o 
  10   4   5       86.57       96.89     11.87 o 
  -8   5   5       55.06       68.16     14.97 o 
  -7   5   5      650.93      676.36     17.80 o 
  -6   5   5       24.53       19.17      7.28 o 
  -5   5   5     1429.31     1444.32     24.20 o 
  -4   5   5      494.02      439.48     10.53 o 
  -3   5   5     5913.15     6157.96     44.12 o 
  -2   5   5     6851.67     6531.95     43.25 o 
  -1   5   5      166.53       94.95      3.65 o 
   0   5   5     1510.73     1401.05     15.50 o 
   1   5   5      870.12      855.26      8.79 o 
   2   5   5     2316.00     2231.43     15.70 o 
   3   5   5        2.77        2.65      1.90 o 
   4   5   5       51.48       62.37      2.80 o 
   5   5   5      248.86      290.60      5.82 o 
   6   5   5      687.31      651.94     12.21 o 
   7   5   5      485.39      517.74     15.18 o 
   8   5   5       58.91       38.34      8.57 o 
   9   5   5      552.67      560.16     18.49 o 
  10   5   5      102.14      109.05     20.68 o 
  -7   6   5        1.15       -5.89      8.44 o 
  -6   6   5      499.11      460.23     15.91 o 
  -5   6   5       40.44       48.06      9.82 o 
  -4   6   5      592.44      555.85     14.92 o 
  -3   6   5        4.64        9.19      3.53 o 
  -2   6   5       89.70       71.77      4.48 o 
  -1   6   5      750.81      741.91      9.52 o 
   0   6   5     2525.93     2473.08     21.55 o 
   1   6   5     2531.71     2603.84     20.93 o 
   2   6   5     1403.73     1165.28     10.40 o 
   3   6   5      355.09      342.22      4.70 o 
   4   6   5     3005.95     2950.03     21.46 o 
   5   6   5      126.94      143.55      6.15 o 
   6   6   5     5315.70     5454.64     56.06 o 
   7   6   5      740.73      688.24     15.39 o 
   8   6   5      157.29      171.77     10.39 o 
   9   6   5       27.57       32.53      8.41 o 
  10   6   5       21.71       31.37      9.22 o 
  -7   7   5      372.36      430.40     17.63 o 
  -6   7   5     1878.07     1943.42     32.06 o 
  -5   7   5       20.26       21.35      8.21 o 
  -4   7   5     2125.35     2135.93     27.26 o 
  -3   7   5       46.44       70.91      5.01 o 
  -2   7   5     2105.49     1984.38     22.70 o 
  -1   7   5     2368.33     2301.41     24.87 o 
   0   7   5      462.73      426.83      8.71 o 
   1   7   5     1863.41     1809.43     20.19 o 
   2   7   5     1310.43     1307.38     15.80 o 
   3   7   5      181.52      148.22      3.65 o 
   4   7   5      473.54      489.34      6.09 o 
   5   7   5      141.96      158.86      5.63 o 
   6   7   5       52.40       67.44      5.76 o 
   7   7   5     1472.72     1443.04     23.11 o 
   8   7   5     3082.68     2981.83     46.91 o 
   9   7   5       11.83       19.96      7.59 o 
  -6   8   5        1.39       -8.27     11.02 o 
  -5   8   5       85.40      108.13     20.42 o 
  -4   8   5      289.50      333.28     27.55 o 
  -3   8   5       58.12       88.25      5.79 o 
  -2   8   5      212.63      205.27      7.56 o 
  -1   8   5     1459.68     1266.71     17.17 o 
   0   8   5     5132.38     4896.78     46.59 o 
   1   8   5     1276.40     1117.65     15.19 o 
   2   8   5     3107.18     2987.42     30.42 o 
   3   8   5      852.71      795.56     12.00 o 
   4   8   5        7.94        4.88      3.04 o 
   5   8   5      960.45      979.11     12.21 o 
   6   8   5       41.80       49.67      4.23 o 
   7   8   5      159.37      151.11      7.76 o 
   8   8   5      367.67      369.97     16.76 o 
   9   8   5        1.17        5.15      6.52 o 
  -6   9   5       17.97        3.10     12.18 o 
  -5   9   5     1826.29     1849.18     59.83 o 
  -4   9   5       16.12       32.79     16.90 o 
  -3   9   5     2805.68     2727.17     28.40 o 
  -2   9   5      189.26      182.57      7.22 o 
  -1   9   5       12.95       16.81      4.83 o 
   0   9   5       11.74        6.84      4.32 o 
   1   9   5        6.76        0.30      4.09 o 
   2   9   5       25.51       13.96      4.20 o 
   3   9   5      344.00      293.45      8.16 o 
   4   9   5      923.67      948.37     11.51 o 
   5   9   5       30.29       36.55      7.60 o 
   6   9   5     1546.36     1586.82     24.38 o 
   7   9   5      530.85      513.99     17.21 o 
   8   9   5       39.65       28.71     16.46 o 
   9   9   5       77.92       94.84     12.97 o 
  -5  10   5      125.88      146.57     25.79 o 
  -4  10   5      267.49      273.22     26.77 o 
  -3  10   5      719.21      685.31     13.32 o 
  -2  10   5       30.97       12.41      5.32 o 
  -1  10   5     1716.04     1589.96     20.97 o 
   0  10   5     2253.05     2199.67     26.93 o 
   1  10   5     1544.56     1449.96     19.80 o 
   2  10   5      340.76      290.35     10.37 o 
   3  10   5      504.62      502.33     10.90 o 
   4  10   5     1240.80     1170.18     13.62 o 
   5  10   5       15.99       17.15      5.20 o 
   6  10   5      176.78      186.90      8.69 o 
   7  10   5        1.86       -5.59      9.93 o 
   8  10   5       65.41       65.84      9.03 o 
  -4  11   5      468.84      467.11     35.19 o 
  -3  11   5        9.47       22.27      7.17 o 
  -2  11   5      293.54      265.64     10.42 o 
  -1  11   5       36.74       47.15      6.77 o 
   0  11   5       92.28      118.25      6.98 o 
   1  11   5       76.50       76.14      6.03 o 
   2  11   5      415.88      375.81     10.54 o 
   3  11   5      133.16      145.29      7.21 o 
   4  11   5       94.90       88.20      5.14 o 
   5  11   5     1041.01     1032.15     20.40 o 
   6  11   5      476.83      461.31     20.88 o 
   7  11   5      190.34      146.98     27.32 o 
  -2  12   5      442.12      408.78     18.95 o 
  -1  12   5       18.28        7.68      6.67 o 
   0  12   5     1938.61     1940.91     26.09 o 
   1  12   5      143.18      124.88      8.33 o 
   2  12   5     1216.32     1140.64     18.47 o 
   3  12   5      323.39      323.17     10.55 o 
   4  12   5      424.11      418.01      9.26 o 
   5  12   5       20.92       14.90      6.08 o 
   6  12   5        8.84        4.70      7.38 o 
   0  13   5        2.50        7.53      7.96 o 
   1  13   5        2.39       -3.45      6.48 o 
   2  13   5        8.08        9.74      6.32 o 
   3  13   5       90.48      103.55      8.06 o 
   4  13   5      448.08      493.35     20.97 o 
   5  13   5       73.90       90.04      9.98 o 
  -3 -11   6      720.24      778.29     22.36 o 
  -2 -11   6      262.54      296.47     21.52 o 
  -1 -11   6       17.57       11.11     10.26 o 
  -5 -10   6       56.85       56.36     15.05 o 
  -4 -10   6       43.41       20.84      9.71 o 
  -3 -10   6      436.79      428.01     15.00 o 
  -2 -10   6      238.45      230.99     12.13 o 
  -1 -10   6      782.12      793.68     31.10 o 
   0 -10   6      160.63      191.52     13.62 o 
   1 -10   6      335.09      318.10     16.76 o 
   2 -10   6       39.82       44.41     11.90 o 
  -7  -9   6      133.74      169.91     20.10 o 
  -6  -9   6      321.74      388.34     25.15 o 
  -5  -9   6        1.24       -1.88     12.09 o 
  -4  -9   6      312.62      350.47     17.89 o 
  -3  -9   6       21.34       13.14      8.65 o 
  -2  -9   6      300.02      308.48     19.98 o 
  -1  -9   6        5.47       -0.47      8.30 o 
   0  -9   6       39.39       55.78      9.93 o 
   1  -9   6      210.94      193.79     13.07 o 
   2  -9   6       22.01       24.11     10.26 o 
   3  -9   6      263.69      271.98     15.47 o 
  -7  -8   6       29.83       36.40     16.86 o 
  -6  -8   6        3.01       -9.86     13.61 o 
  -5  -8   6      181.56      226.12     19.96 o 
  -4  -8   6      540.54      603.45     17.05 o 
  -3  -8   6       59.97       47.60     10.27 o 
  -2  -8   6      282.53      261.16     12.79 o 
  -1  -8   6        1.42       -3.74      7.36 o 
   0  -8   6     1550.30     1479.15     28.41 o 
   1  -8   6       33.58       21.74      8.77 o 
   2  -8   6      614.87      579.61     18.86 o 
   3  -8   6      189.87      210.61     12.14 o 
   4  -8   6       36.17       45.08     15.36 o 
   5  -8   6        0.87       -4.55     15.10 o 
  -8  -7   6      795.30      834.43     35.70 o 
  -7  -7   6      122.52      126.93     17.55 o 
  -6  -7   6      103.02      137.21     18.29 o 
  -5  -7   6      556.90      651.19     30.01 o 
  -4  -7   6      197.43      180.24     13.06 o 
  -3  -7   6      556.13      594.82     16.47 o 
  -2  -7   6     1350.60     1235.88     29.17 o 
  -1  -7   6       11.59        8.53      8.67 o 
   0  -7   6       64.61       41.70      8.15 o 
   1  -7   6      308.90      322.24     13.97 o 
   2  -7   6     1400.07     1320.98     26.50 o 
   3  -7   6       17.90       13.77      7.65 o 
   4  -7   6     2003.73     1854.20     42.67 o 
   5  -7   6       23.75        4.00     30.98 o 
   6  -7   6      340.88      334.44     35.43 o 
  -8  -6   6      109.37      127.02     11.58 o 
  -7  -6   6      206.07      215.70     12.65 o 
  -6  -6   6      354.66      375.14     23.57 o 
  -5  -6   6      499.79      529.40     27.37 o 
  -4  -6   6     1509.87     1510.28     31.59 o 
  -3  -6   6     1101.20     1105.00     37.09 o 
  -2  -6   6     1210.45     1100.57     30.42 o 
  -1  -6   6     3976.94     4020.59     65.50 o 
   0  -6   6       82.81       78.50      8.31 o 
   1  -6   6     1166.62     1123.54     22.68 o 
   2  -6   6      549.89      587.38     17.05 o 
   3  -6   6      115.07      119.68     11.66 o 
   4  -6   6       28.15       25.99     12.80 o 
   5  -6   6      133.35      124.56     16.51 o 
   6  -6   6       56.89       28.20     23.80 o 
  -9  -5   6     1224.86     1214.62     29.11 o 
  -8  -5   6      191.35      207.51     12.94 o 
  -7  -5   6      199.80      190.99     16.72 o 
  -6  -5   6        3.50        1.91      7.07 o 
  -5  -5   6       53.55       70.84      8.60 o 
  -4  -5   6      248.75      307.85     14.88 o 
  -3  -5   6        4.34       13.43     11.07 o 
  -2  -5   6       68.23       88.71      9.27 o 
  -1  -5   6      161.30      144.53     11.03 o 
   0  -5   6     5130.28     4988.56    169.79 o 
   1  -5   6     5149.54     4938.57     62.23 o 
   2  -5   6       10.99       13.20      7.06 o 
   3  -5   6     2187.92     2135.46     37.60 o 
   4  -5   6       41.35       33.98      9.23 o 
   5  -5   6     2110.16     2048.47     42.93 o 
   6  -5   6      355.81      363.73     21.88 o 
   7  -5   6      602.94      671.56     27.28 o 
  -9  -4   6       78.53       92.76     11.63 o 
  -8  -4   6      123.04      166.34     23.13 o 
  -7  -4   6      357.44      370.20     24.01 o 
  -6  -4   6      334.76      360.85     15.21 o 
  -5  -4   6     1622.84     1592.22     30.13 o 
  -4  -4   6      260.96      300.23     10.47 o 
  -3  -4   6      166.76       99.05     15.28 o 
  -2  -4   6     1899.13     2035.99     36.91 o 
  -1  -4   6       36.22       20.66      7.03 o 
   0  -4   6     6041.46     5830.52     87.68 o 
   1  -4   6      408.22      448.92     13.73 o 
   2  -4   6     1047.82     1058.29     14.85 o 
   3  -4   6      443.85      457.89     11.00 o 
   4  -4   6       30.90       34.59      8.91 o 
   5  -4   6      586.66      608.34     19.07 o 
   6  -4   6      203.22      206.85     23.62 o 
   7  -4   6      207.54      242.49     33.97 o 
   8  -4   6        6.07        6.16     21.53 o 
  -9  -3   6        1.39       -6.55      8.61 o 
  -8  -3   6      482.73      445.91     17.42 o 
  -7  -3   6        0.16        0.16      6.87 o 
  -6  -3   6      211.60      229.82     24.66 o 
  -5  -3   6        6.00       -1.77     10.04 o 
  -4  -3   6       19.31       21.06      7.61 o 
  -3  -3   6     1195.45     1072.05     20.37 o 
  -2  -3   6      217.54      298.81     17.38 o 
  -1  -3   6     1344.45     1190.09     44.71 o 
   0  -3   6      434.55      375.82     10.51 o 
   1  -3   6      432.61      376.46     14.84 o 
   2  -3   6     2697.22     2510.78     26.45 o 
   3  -3   6        9.09        4.98      4.30 o 
   4  -3   6     2207.31     2015.20     31.53 o 
   5  -3   6      388.75      381.22     19.80 o 
   6  -3   6      979.28     1035.09     44.83 o 
   7  -3   6        0.71       19.72     12.96 o 
   8  -3   6      452.84      413.02     32.23 o 
  -9  -2   6      154.99      193.08     29.10 o 
  -8  -2   6      366.21      335.04     16.05 o 
  -7  -2   6       36.46       40.26      8.96 o 
  -6  -2   6     1736.93     1732.97     33.30 o 
  -5  -2   6       36.29       41.82      6.09 o 
  -4  -2   6     2831.62     2876.64     32.63 o 
  -3  -2   6       63.97       56.11      7.40 o 
  -2  -2   6     1134.30     1093.19     15.91 o 
  -1  -2   6     3675.78     3562.45     45.02 o 
   0  -2   6      516.57      524.36     12.99 o 
   1  -2   6       49.41       68.94      4.36 o 
   2  -2   6       31.40       41.87      3.68 o 
   3  -2   6      309.72      310.61      7.11 o 
   4  -2   6       29.36       25.56      4.72 o 
   5  -2   6      115.43      108.33      7.24 o 
   6  -2   6       14.26       18.06      8.18 o 
   7  -2   6      136.68      146.11     14.95 o 
   8  -2   6      388.18      392.00     30.93 o 
  -9  -1   6      439.39      451.92     19.70 o 
  -8  -1   6      356.03      395.17     15.09 o 
  -7  -1   6      175.70      162.84     10.21 o 
  -6  -1   6      253.98      265.24     24.95 o 
  -5  -1   6        4.83        2.10      4.42 o 
  -4  -1   6      860.09      848.25     12.36 o 
  -3  -1   6      414.05      427.34      9.54 o 
  -2  -1   6     1262.46     1200.28     15.21 o 
  -1  -1   6       42.19       18.58      6.08 o 
   0  -1   6     5589.31     5904.66     39.70 o 
   1  -1   6     3903.26     3757.62     27.30 o 
   2  -1   6      111.31      109.78      4.54 o 
   3  -1   6     2809.40     2611.06     21.87 o 
   4  -1   6      525.77      645.84      9.88 o 
   5  -1   6     1342.23     1273.81     16.17 o 
   6  -1   6      105.17       92.02      7.92 o 
   7  -1   6      967.67      875.92     18.12 o 
   8  -1   6        0.30       -1.05     15.49 o 
   9  -1   6        1.74        5.28     19.82 o 
  -9   0   6      573.38      587.41     19.57 o 
  -8   0   6      594.24      605.28     18.20 o 
  -7   0   6      817.67      797.81     32.47 o 
  -6   0   6      168.28      158.44     12.29 o 
  -5   0   6     9031.12     9184.64     81.36 o 
  -4   0   6      548.21      477.90     11.60 o 
  -3   0   6     2690.68     2708.65     24.62 o 
  -2   0   6     2215.18     2263.22     28.17 o 
  -1   0   6      314.18      317.61      5.60 o 
   1   0   6      446.88      531.12      7.91 o 
   2   0   6      627.72      650.11     11.12 o 
   3   0   6       52.05       80.58      3.93 o 
   4   0   6      781.18      898.19     11.01 o 
   5   0   6     1066.26     1070.41     13.90 o 
   6   0   6      226.10      253.72     11.35 o 
   7   0   6      153.26      168.29      9.31 o 
   8   0   6      100.91      114.75     10.52 o 
   9   0   6      696.90      689.71     20.53 o 
  -9   1   6       80.32       82.68      9.56 o 
  -8   1   6      164.34      186.52     10.24 o 
  -7   1   6       97.15       88.32      8.52 o 
  -6   1   6      107.99       86.88      6.99 o 
  -5   1   6      265.85      277.95      8.07 o 
  -4   1   6       61.42       51.00      3.03 o 
  -3   1   6     8340.24     8342.85     51.82 o 
  -2   1   6     4496.12     4537.48     29.71 o 
  -1   1   6    24443.76    25157.52    141.22 o 
   0   1   6      503.77      635.72      6.48 o 
   1   1   6     8671.76     8638.97     52.74 o 
   2   1   6       89.35      106.72      3.80 o 
   3   1   6     2968.29     3010.17     23.49 o 
   4   1   6     2826.25     2720.24     23.02 o 
   5   1   6      572.27      518.83      9.26 o 
   6   1   6      475.15      446.18     12.01 o 
   7   1   6        9.44        9.98      6.30 o 
   8   1   6        0.25       -2.18     11.42 o 
   9   1   6       65.66       52.30      9.93 o 
  -9   2   6      270.58      298.24     15.31 o 
  -8   2   6      495.97      532.11     17.77 o 
  -7   2   6     1768.10     1788.17     28.94 o 
  -6   2   6     2957.36     3056.16     36.96 o 
  -5   2   6       56.97       74.23      4.74 o 
  -4   2   6     1474.46     1383.35     12.25 o 
  -3   2   6     1883.21     1835.05     14.15 o 
  -2   2   6     1627.91     1614.59     12.75 o 
  -1   2   6      960.55     1102.29     10.39 o 
   0   2   6      178.96      189.58      3.79 o 
   1   2   6      281.34      239.50      5.96 o 
   2   2   6      203.85      221.10      4.90 o 
   3   2   6      437.06      367.56      5.88 o 
   4   2   6      783.93      801.88      8.87 o 
   5   2   6     2490.53     2356.15     22.28 o 
   6   2   6       79.22       93.83      6.20 o 
   7   2   6      850.15      868.03     40.61 o 
   8   2   6     2346.24     2250.13     58.77 o 
   9   2   6       28.60       41.67     10.61 o 
  -9   3   6       40.11       66.49     23.13 o 
  -8   3   6       88.61       97.14     14.33 o 
  -7   3   6       12.41       11.23      8.02 o 
  -6   3   6       17.19       22.59      6.60 o 
  -5   3   6     1289.90     1263.57     22.76 o 
  -4   3   6     3305.98     3578.95     25.85 o 
  -3   3   6     2020.01     2009.73     14.38 o 
  -2   3   6     2530.03     2405.49     16.41 o 
  -1   3   6       53.80       85.68      3.55 o 
   0   3   6     2383.38     2298.61     16.22 o 
   1   3   6      391.57      266.23      5.09 o 
   2   3   6     3236.49     3104.67     23.61 o 
   3   3   6     7677.61     7589.81     52.38 o 
   4   3   6     1004.88      989.32     10.07 o 
   5   3   6      470.43      527.51     10.32 o 
   6   3   6       49.56       42.61      8.19 o 
   7   3   6        4.31        8.51      7.31 o 
   8   3   6      301.21      306.76     15.11 o 
   9   3   6      578.48      546.70     20.42 o 
  10   3   6      373.96      364.61     19.01 o 
  -8   4   6      977.95      985.76     30.16 o 
  -7   4   6     1173.34     1355.79     33.06 o 
  -6   4   6      144.55      195.65     11.38 o 
  -5   4   6     2802.40     2870.74     38.42 o 
  -4   4   6        3.18        9.12      2.89 o 
  -3   4   6      141.74      198.07      4.17 o 
  -2   4   6       59.92       70.96      2.76 o 
  -1   4   6     1579.89     1946.13     18.22 o 
   0   4   6     1535.20     1620.54     14.98 o 
   1   4   6     2632.90     2779.25     22.83 o 
   2   4   6     1130.73     1152.01     11.10 o 
   3   4   6        4.96        4.92      2.13 o 
   4   4   6     2188.09     2073.86     17.20 o 
   5   4   6     1865.79     1860.10     18.69 o 
   6   4   6     1542.70     1557.15     23.59 o 
   7   4   6     1709.91     1645.70     31.89 o 
   8   4   6       50.94       14.28      8.15 o 
   9   4   6      829.10      839.96     23.79 o 
  10   4   6      136.28      128.58     13.19 o 
  -8   5   6      144.32      141.28     16.88 o 
  -7   5   6      245.10      280.12     17.84 o 
  -6   5   6      403.37      347.05     13.84 o 
  -5   5   6      722.20      854.66     18.29 o 
  -4   5   6     1869.43     1898.11     22.40 o 
  -3   5   6     4605.84     4915.90     34.18 o 
  -2   5   6     1199.22     1114.92     11.96 o 
  -1   5   6     5724.86     5793.76     41.25 o 
   0   5   6       47.32       65.65      3.32 o 
   1   5   6      734.56      751.63      9.05 o 
   2   5   6       13.44       16.05      2.04 o 
   3   5   6      114.04      142.30      3.90 o 
   4   5   6      426.26      469.63      6.82 o 
   5   5   6       64.52       74.21      4.15 o 
   6   5   6      512.52      537.49     11.74 o 
   7   5   6       35.56       52.72      8.10 o 
   8   5   6      220.68      229.11     19.19 o 
   9   5   6      167.45      175.49     12.49 o 
  10   5   6       58.76       73.58     12.62 o 
  -7   6   6     1349.47     1367.41     30.79 o 
  -6   6   6      776.11      919.96     23.09 o 
  -5   6   6      477.16      582.50     16.37 o 
  -4   6   6      184.04      223.26      7.75 o 
  -3   6   6      145.67      132.92      5.46 o 
  -2   6   6      226.46      185.11      6.61 o 
  -1   6   6      621.46      588.89      9.97 o 
   0   6   6     2594.30     2493.30     21.90 o 
   1   6   6     2157.77     2370.19     20.85 o 
   2   6   6      118.62      105.87      3.85 o 
   3   6   6     2721.47     2850.93     21.41 o 
   4   6   6       12.32        6.26      2.61 o 
   5   6   6     3640.18     3742.42     30.60 o 
   6   6   6     3066.73     3116.36     35.61 o 
   7   6   6      135.35      130.01      8.54 o 
   8   6   6      849.98      840.98     21.35 o 
   9   6   6       13.90       17.21      8.28 o 
  -7   7   6      196.95      216.94     13.49 o 
  -6   7   6       71.92      120.67     10.94 o 
  -5   7   6     1978.23     2000.87     31.72 o 
  -4   7   6     1937.11     2171.16     27.94 o 
  -3   7   6     1496.67     1442.05     18.82 o 
  -2   7   6     1774.31     1809.37     21.38 o 
  -1   7   6      162.24      169.31      7.83 o 
   0   7   6     1490.49     1480.20     17.93 o 
   1   7   6       52.45       72.60      4.40 o 
   2   7   6      356.84      363.52      7.91 o 
   3   7   6      242.40      219.20      5.61 o 
   4   7   6      458.56      400.53      7.37 o 
   5   7   6      963.45      980.33     11.70 o 
   6   7   6      345.80      350.58      9.24 o 
   7   7   6     1697.79     1569.21     25.55 o 
   8   7   6        2.63        9.33     10.58 o 
   9   7   6      170.82      195.91     11.88 o 
  -6   8   6      237.68      279.73     17.44 o 
  -5   8   6      328.78      348.95     17.65 o 
  -4   8   6       42.58       29.82     15.61 o 
  -3   8   6       24.83       45.87      6.07 o 
  -2   8   6      436.66      485.99     10.86 o 
  -1   8   6       30.10       12.86      4.25 o 
   0   8   6     1328.63     1446.46     19.87 o 
   1   8   6     2664.61     2775.91     29.20 o 
   2   8   6     3511.04     3558.53     35.29 o 
   3   8   6      516.92      481.49      8.13 o 
   4   8   6     1975.89     1953.48     20.20 o 
   5   8   6       45.85       33.32      4.10 o 
   6   8   6      978.58      959.08     13.83 o 
   7   8   6      196.52      246.08      9.82 o 
   8   8   6      139.38      149.85      8.70 o 
   9   8   6      156.56      140.33     10.49 o 
  -5   9   6      299.17      295.78     18.08 o 
  -4   9   6     1549.64     1638.02     54.04 o 
  -3   9   6     1184.44     1165.48     16.46 o 
  -2   9   6       88.07       73.75      6.33 o 
  -1   9   6       86.20      110.33      6.56 o 
   0   9   6        7.32        6.55      4.45 o 
   1   9   6      893.97      909.42     14.35 o 
   2   9   6      106.66      144.45      6.45 o 
   3   9   6       67.21       37.54      4.65 o 
   4   9   6      187.85      242.52      7.08 o 
   5   9   6       61.21       69.88      5.11 o 
   6   9   6      628.68      616.26     10.66 o 
   7   9   6      111.04       94.27     26.86 o 
   8   9   6      420.33      477.45     20.26 o 
   9   9   6        8.43       20.65      6.53 o 
  -5  10   6       19.49       17.88     21.49 o 
  -4  10   6       14.30        7.18     18.75 o 
  -3  10   6      105.90      114.00      7.24 o 
  -2  10   6      465.81      434.21     10.82 o 
  -1  10   6      354.91      384.20     10.88 o 
   0  10   6       50.37       61.63      6.11 o 
   1  10   6     1277.62     1302.02     20.31 o 
   2  10   6      446.88      424.38     10.53 o 
   3  10   6     1230.16     1288.94     17.92 o 
   4  10   6      630.01      614.92     11.96 o 
   5  10   6     1415.32     1482.89     25.71 o 
   6  10   6      868.17      925.38     21.34 o 
   7  10   6      542.91      590.83     22.95 o 
   8  10   6        0.84       12.69      8.99 o 
  -4  11   6      264.10      304.62     30.61 o 
  -3  11   6      366.45      376.17     12.57 o 
  -2  11   6      334.85      391.06     12.09 o 
  -1  11   6       81.75      131.39     11.71 o 
   0  11   6      128.13      138.89      8.08 o 
   1  11   6        6.74        9.05      5.33 o 
   2  11   6       21.77       25.20      5.61 o 
   3  11   6      133.23      168.88      7.75 o 
   4  11   6      404.75      387.69      8.65 o 
   5  11   6      699.65      773.71     14.85 o 
   6  11   6      592.46      571.65     14.35 o 
   7  11   6      912.71     1020.75     25.37 o 
  -2  12   6       28.93       26.42      7.33 o 
  -1  12   6     1746.09     1694.63     24.45 o 
   0  12   6      470.01      487.97     13.10 o 
   1  12   6      780.14      756.60     15.33 o 
   2  12   6      563.70      656.25     15.62 o 
   3  12   6      424.92      445.64     16.25 o 
   4  12   6      586.01      615.34     11.52 o 
   5  12   6       37.53       37.27      7.38 o 
   6  12   6      190.77      247.24     11.06 o 
   0  13   6       29.11       27.95      8.49 o 
   1  13   6        1.54       -0.31      6.49 o 
   2  13   6       11.57        6.90      6.71 o 
   3  13   6      488.25      469.75     13.00 o 
   4  13   6        9.29       14.93      5.21 o 
   5  13   6      341.13      346.12     11.86 o 
  -4 -10   7      322.73      338.64     19.43 o 
  -3 -10   7       41.09       56.30     10.80 o 
  -2 -10   7      780.96      798.92     29.98 o 
  -1 -10   7        4.08        1.96     10.23 o 
   0 -10   7      357.23      346.92     17.17 o 
   1 -10   7      310.86      300.52     17.09 o 
  -6  -9   7      187.65      244.28     22.74 o 
  -5  -9   7      757.03      858.45     25.98 o 
  -4  -9   7        2.58       15.22     10.98 o 
  -3  -9   7     1305.30     1309.50     33.02 o 
  -2  -9   7      578.13      584.30     24.96 o 
  -1  -9   7       72.75       77.09     10.83 o 
   0  -9   7        7.91       25.89     10.08 o 
   1  -9   7      118.20      113.53     12.29 o 
   2  -9   7      107.45      120.03     13.39 o 
   3  -9   7       22.44        4.13     11.53 o 
  -7  -8   7       61.34       62.75     19.54 o 
  -6  -8   7        5.58       -4.63     14.22 o 
  -5  -8   7       98.13      105.17     17.09 o 
  -4  -8   7        9.67       10.59      8.29 o 
  -3  -8   7     1250.71     1207.45     66.41 o 
  -2  -8   7        6.68       -1.79     10.03 o 
  -1  -8   7     1912.75     1940.31     34.09 o 
   0  -8   7      657.11      653.47     25.94 o 
   1  -8   7      459.08      488.92     18.38 o 
   2  -8   7     1573.08     1627.94     27.89 o 
   3  -8   7       90.35       65.36     12.01 o 
   4  -8   7       19.19       31.22     16.04 o 
  -8  -7   7      698.89      677.44     34.73 o 
  -7  -7   7       64.43       38.95     16.95 o 
  -6  -7   7     1197.17     1264.36     45.43 o 
  -5  -7   7        2.28        5.74     14.36 o 
  -4  -7   7     2178.36     2090.29     55.45 o 
  -3  -7   7      789.99      833.56     20.28 o 
  -2  -7   7     1039.58      900.19     25.98 o 
  -1  -7   7     1211.81     1218.44     40.38 o 
   0  -7   7      315.84      313.04     14.00 o 
   1  -7   7      903.42      927.87     22.19 o 
   2  -7   7        5.33       10.09      7.96 o 
   3  -7   7      587.29      591.07     21.20 o 
   4  -7   7      562.56      535.67     25.44 o 
   5  -7   7      236.35      262.94     21.38 o 
  -8  -6   7        7.01       -1.24     11.11 o 
  -7  -6   7       36.00       25.91      9.74 o 
  -6  -6   7      396.56      377.78     26.03 o 
  -5  -6   7      268.87      228.49     20.79 o 
  -4  -6   7     2808.27     2690.45     78.89 o 
  -3  -6   7       37.62       24.94     10.88 o 
  -2  -6   7     2099.48     2061.87     33.66 o 
  -1  -6   7      112.37       88.56     11.11 o 
   0  -6   7     1093.56      990.35     26.75 o 
   1  -6   7     1200.14     1132.86     23.61 o 
   2  -6   7      478.63      515.20     15.09 o 
   3  -6   7       49.60       45.08      8.25 o 
   4  -6   7       44.34       43.26     14.17 o 
   5  -6   7       17.25       16.40     14.15 o 
   6  -6   7       23.91       30.24     24.96 o 
  -8  -5   7       75.32       92.08     11.21 o 
  -7  -5   7      701.18      736.11     21.53 o 
  -6  -5   7      199.53      180.28     13.99 o 
  -5  -5   7      971.83      936.08     35.70 o 
  -4  -5   7        1.97        9.57      8.66 o 
  -3  -5   7       29.54       34.51     13.24 o 
  -2  -5   7      177.33      194.74     12.57 o 
  -1  -5   7      471.48      428.74     14.44 o 
   0  -5   7     2093.48     2071.11     50.73 o 
   1  -5   7      119.90      165.90      8.92 o 
   2  -5   7      626.61      608.89     17.12 o 
   3  -5   7      643.37      665.31     16.28 o 
   4  -5   7      903.05      930.93     21.73 o 
   5  -5   7      714.22      696.15     21.07 o 
   6  -5   7      748.87      729.34     27.17 o 
   7  -5   7      197.49      151.76     18.35 o 
  -9  -4   7        8.18       13.26      9.71 o 
  -8  -4   7      190.85      187.69     13.35 o 
  -7  -4   7      180.46      206.41     12.77 o 
  -6  -4   7       69.92       59.22      8.81 o 
  -5  -4   7     1870.42     1786.45     34.19 o 
  -4  -4   7      255.08      249.01     12.10 o 
  -3  -4   7     3303.59     3213.17     42.65 o 
  -2  -4   7      138.95      162.76      9.11 o 
  -1  -4   7     6290.96     5865.82     71.28 o 
   0  -4   7     1218.18     1131.55     21.81 o 
   1  -4   7      468.19      490.43     15.18 o 
   2  -4   7       13.85        8.02      5.33 o 
   3  -4   7      111.73      110.09      7.04 o 
   4  -4   7      285.45      238.88     12.64 o 
   5  -4   7      240.77      256.84     14.02 o 
   6  -4   7       23.88       11.27     32.74 o 
   7  -4   7        5.11       22.19     17.53 o 
  -9  -3   7      441.92      483.76     20.26 o 
  -8  -3   7      441.87      442.35     18.16 o 
  -7  -3   7      357.60      357.54     18.34 o 
  -6  -3   7     1805.95     1844.78     35.41 o 
  -5  -3   7      501.32      461.20     15.79 o 
  -4  -3   7      365.27      396.78     10.52 o 
  -3  -3   7      233.30      253.86      9.16 o 
  -2  -3   7      899.02      957.20     18.50 o 
  -1  -3   7      988.99      955.94     18.82 o 
   0  -3   7      393.47      471.15     12.23 o 
   1  -3   7     5109.22     4912.90     51.72 o 
   2  -3   7      212.00      235.14      8.17 o 
   3  -3   7     3366.17     3537.95     36.16 o 
   4  -3   7        9.22       14.06      8.26 o 
   5  -3   7     1130.11     1126.38     20.90 o 
   6  -3   7      562.33      503.80     18.71 o 
   7  -3   7      156.79      162.61     16.52 o 
   8  -3   7      425.19      380.28     30.15 o 
  -9  -2   7      276.61      280.28     16.93 o 
  -8  -2   7      309.61      349.41     17.05 o 
  -7  -2   7      159.56      164.59     11.93 o 
  -6  -2   7     1036.04     1016.52     24.24 o 
  -5  -2   7     1531.16     1553.83     30.69 o 
  -4  -2   7     3331.94     3256.69     54.80 o 
  -3  -2   7      753.05      663.26     11.45 o 
  -2  -2   7     3027.18     2770.44     26.06 o 
  -1  -2   7       42.55       48.05      5.74 o 
   0  -2   7     5525.10     5352.93     48.70 o 
   1  -2   7     1777.76     1717.25     20.15 o 
   2  -2   7      456.24      437.15      9.07 o 
   3  -2   7        2.90       -4.06      4.06 o 
   4  -2   7       76.13       79.56      6.68 o 
   5  -2   7      313.10      310.21     11.70 o 
   6  -2   7       14.95       31.40      9.41 o 
   7  -2   7      394.05      406.77     21.88 o 
   8  -2   7       36.14       31.67     20.01 o 
  -9  -1   7       62.06       66.83     12.01 o 
  -8  -1   7      165.05      167.54     13.55 o 
  -7  -1   7      193.60      213.42     11.58 o 
  -6  -1   7     2231.92     2384.71     36.48 o 
  -5  -1   7      247.89      269.89      9.59 o 
  -4  -1   7      317.01      346.87      8.22 o 
  -3  -1   7      219.50      236.20      6.48 o 
  -2  -1   7     1473.09     1349.95     13.89 o 
  -1  -1   7        6.96       10.91      3.10 o 
   0  -1   7     7284.37     7182.56     50.98 o 
   1  -1   7     1916.93     1958.17     16.85 o 
   2  -1   7     4272.80     4163.72     32.12 o 
   3  -1   7     1248.51     1330.82     14.01 o 
   4  -1   7     6069.14     6108.49     47.88 o 
   5  -1   7        4.49        4.59      4.66 o 
   6  -1   7     1299.19     1285.92     19.16 o 
   7  -1   7       85.12       73.47     10.02 o 
   8  -1   7       66.60       87.85     20.75 o 
   9  -1   7       37.94       41.82     22.41 o 
  -9   0   7       14.66       18.64     14.94 o 
  -8   0   7     1222.94     1183.95     25.82 o 
  -7   0   7       11.64       13.19      7.15 o 
  -6   0   7       21.75       19.52      6.13 o 
  -5   0   7     2519.87     2473.83     27.32 o 
  -4   0   7      752.83      720.77     10.48 o 
  -3   0   7     5462.34     5449.50     41.71 o 
  -2   0   7     1446.76     1605.19     15.82 o 
  -1   0   7     9025.81     8840.78     51.75 o 
   0   0   7      336.47      361.52     13.12 o 
   2   0   7     5002.49     5375.39     39.46 o 
   3   0   7      113.15      141.80      4.78 o 
   4   0   7      873.03      767.44     12.14 o 
   5   0   7      553.23      476.54      9.98 o 
   6   0   7      829.46      801.53     14.76 o 
   7   0   7       64.72       64.95      7.96 o 
   8   0   7      730.27      696.73     19.77 o 
   9   0   7      109.50      111.65     15.20 o 
  -9   1   7      695.47      676.32     20.28 o 
  -8   1   7      225.60      219.96     11.15 o 
  -7   1   7      229.47      267.88     11.03 o 
  -6   1   7       99.16       87.64      7.57 o 
  -5   1   7      671.89      686.00     12.41 o 
  -4   1   7      536.60      582.81      8.91 o 
  -3   1   7      118.47      145.87      4.04 o 
  -2   1   7       88.85      123.26      3.67 o 
   0   1   7     2785.05     3152.11     22.56 o 
   1   1   7     8655.58     8743.96     54.16 o 
   2   1   7     2942.84     2907.72     23.29 o 
   3   1   7     5618.82     5294.36     44.27 o 
   4   1   7      175.96      207.51      6.07 o 
   5   1   7     2622.24     2438.11     24.10 o 
   6   1   7      702.60      673.74     12.96 o 
   7   1   7       93.33       91.24     10.11 o 
   8   1   7       18.10       22.50      8.80 o 
   9   1   7        6.83        8.11     10.42 o 
  -9   2   7      795.01      821.65     23.09 o 
  -8   2   7       63.34       56.68      9.95 o 
  -7   2   7     1579.65     1507.87     24.43 o 
  -6   2   7        7.14        7.55      6.36 o 
  -5   2   7      983.30      987.03     15.22 o 
  -4   2   7      374.17      405.33      6.61 o 
  -3   2   7     4202.93     4111.83     27.33 o 
  -2   2   7     5149.20     5391.42     33.20 o 
  -1   2   7      640.54      578.33      6.72 o 
   0   2   7      477.70      372.24      5.27 o 
   1   2   7      381.46      355.61      5.84 o 
   2   2   7      624.29      620.77      7.43 o 
   3   2   7      115.34      141.90      4.03 o 
   4   2   7      667.06      627.98      8.25 o 
   5   2   7      617.26      667.12     11.49 o 
   6   2   7       21.11       16.52      4.92 o 
   7   2   7     2099.21     1965.03     31.35 o 
   8   2   7        5.58        1.23      8.75 o 
   9   2   7     1332.06     1397.42     34.24 o 
  -8   3   7      209.08      229.29     17.60 o 
  -7   3   7       21.37       13.61     10.03 o 
  -6   3   7      528.23      500.05     15.85 o 
  -5   3   7        5.56        5.45      4.69 o 
  -4   3   7      514.52      602.26      9.83 o 
  -3   3   7     1587.90     1432.35     11.51 o 
  -2   3   7      587.93      518.63      6.29 o 
  -1   3   7     7080.00     7312.38     43.57 o 
   0   3   7     1363.35     1471.99     16.30 o 
   1   3   7      811.54      804.78      8.49 o 
   2   3   7     5878.29     5939.53     42.32 o 
   3   3   7      441.03      466.77      6.96 o 
   4   3   7     4995.48     5152.86     37.56 o 
   5   3   7      539.36      602.42     10.49 o 
   6   3   7      662.17      625.58     14.72 o 
   7   3   7      449.90      440.16     17.10 o 
   8   3   7       34.82       21.03      9.33 o 
   9   3   7       86.04      102.19     12.71 o 
  -8   4   7     1716.91     1579.26     38.35 o 
  -7   4   7       27.74       27.99     12.06 o 
  -6   4   7      669.49      644.36     16.49 o 
  -5   4   7       20.79       22.19      6.75 o 
  -4   4   7     4084.46     3844.87     33.63 o 
  -3   4   7     2593.30     2603.31     18.99 o 
  -2   4   7      218.55      155.39      3.84 o 
  -1   4   7     1581.13     1625.12     13.00 o 
   0   4   7     1980.10     1999.16     15.66 o 
   1   4   7       66.10       88.77      3.31 o 
   2   4   7      856.89      924.45      9.97 o 
   3   4   7     2134.77     1990.25     17.07 o 
   4   4   7      234.13      271.87      5.63 o 
   5   4   7       44.19       60.71      4.31 o 
   6   4   7      959.90      938.37     17.96 o 
   7   4   7      160.35      182.17     11.79 o 
   8   4   7     1132.63     1190.16     28.02 o 
   9   4   7      326.54      304.30     16.32 o 
  -8   5   7        2.85        2.77     14.31 o 
  -7   5   7      129.61       96.24     14.70 o 
  -6   5   7     1049.19      961.54     21.76 o 
  -5   5   7       83.91      112.48      8.82 o 
  -4   5   7     2424.14     2193.81     24.08 o 
  -3   5   7      702.97      817.68     10.49 o 
  -2   5   7     7121.69     6781.73     51.06 o 
  -1   5   7       79.39      106.55      4.40 o 
   0   5   7     5701.06     5557.64     42.97 o 
   1   5   7     2563.22     2376.83     20.78 o 
   2   5   7       87.15       80.80      3.19 o 
   3   5   7     1732.13     1696.23     15.30 o 
   4   5   7      443.46      478.84      7.24 o 
   5   5   7     1870.83     1761.33     18.63 o 
   6   5   7      307.03      261.02      9.94 o 
   7   5   7        4.11        5.37      7.36 o 
   8   5   7       22.68       13.85      8.45 o 
   9   5   7       94.26      112.87     11.71 o 
  -7   6   7      390.44      384.68     16.15 o 
  -6   6   7      250.69      229.64     12.65 o 
  -5   6   7      963.80      944.60     20.60 o 
  -4   6   7     1002.52      991.30     20.71 o 
  -3   6   7      471.77      364.06      7.74 o 
  -2   6   7        1.27        4.02      3.62 o 
  -1   6   7       21.82       40.45      4.01 o 
   0   6   7      333.68      322.11     10.79 o 
   1   6   7     2389.49     2382.36     22.82 o 
   2   6   7     3070.73     2817.57     22.37 o 
   3   6   7      636.84      601.52      8.94 o 
   4   6   7      736.24      758.20      9.52 o 
   5   6   7      560.09      506.54      9.21 o 
   6   6   7      111.85      102.68      5.78 o 
   7   6   7     2257.07     2237.88     34.19 o 
   8   6   7       70.46       60.71      9.15 o 
   9   6   7      643.90      673.45     20.82 o 
  -7   7   7       38.17       37.29     10.40 o 
  -6   7   7       93.84      107.11     10.90 o 
  -5   7   7      491.26      447.80     16.16 o 
  -4   7   7      759.30      791.95     18.85 o 
  -3   7   7     1929.93     1653.35     20.78 o 
  -2   7   7       47.60       53.19      5.00 o 
  -1   7   7     3988.27     3851.19     38.01 o 
   0   7   7      980.04      899.14     13.31 o 
   1   7   7     1646.85     1461.34     17.75 o 
   2   7   7      679.25      743.37     11.56 o 
   3   7   7     2429.32     2409.75     22.50 o 
   4   7   7      531.67      526.21     16.78 o 
   5   7   7        3.09        4.58      3.68 o 
   6   7   7        0.08       -4.17      4.17 o 
   7   7   7       25.18       13.78      6.85 o 
   8   7   7      569.48      591.79     17.68 o 
   9   7   7      183.68      168.70     11.81 o 
  -6   8   7      726.17      768.04     25.82 o 
  -5   8   7        8.57        0.67     10.07 o 
  -4   8   7      323.07      319.08     16.44 o 
  -3   8   7       34.76       17.73      5.18 o 
  -2   8   7        1.95        6.30      4.60 o 
  -1   8   7       54.25       60.89      5.75 o 
   0   8   7        0.88        4.64      4.01 o 
   1   8   7     2427.69     2081.48     23.62 o 
   2   8   7       36.70       48.00      4.59 o 
   3   8   7     1715.62     1636.80     16.64 o 
   4   8   7      666.94      623.27     10.46 o 
   5   8   7      257.47      242.36      7.38 o 
   6   8   7     2847.42     2946.54     30.97 o 
   7   8   7      230.87      239.93     10.86 o 
   8   8   7     1720.84     1609.03     27.07 o 
   9   8   7      240.69      226.58     12.62 o 
  -5   9   7      662.32      687.02     24.33 o 
  -4   9   7     1086.29     1022.07     42.84 o 
  -3   9   7      380.20      366.20     14.25 o 
  -2   9   7     1833.28     1814.73     23.30 o 
  -1   9   7     1034.35     1062.33     16.51 o 
   0   9   7     2219.08     2016.06     24.22 o 
   1   9   7      969.66     1054.22     17.51 o 
   2   9   7      269.22      240.50      8.02 o 
   3   9   7       99.12      133.67      5.46 o 
   4   9   7        5.57        3.66      4.04 o 
   5   9   7      269.95      339.10      8.52 o 
   6   9   7       18.15       12.01      6.03 o 
   7   9   7       31.43       34.83      6.37 o 
   8   9   7       42.17       53.77      7.23 o 
  -4  10   7        6.52       12.36     18.66 o 
  -3  10   7        6.60       13.25      5.72 o 
  -2  10   7      226.59      208.85      8.13 o 
  -1  10   7      224.10      216.31      8.75 o 
   0  10   7      264.53      231.66      8.81 o 
   1  10   7        7.31        3.20      4.79 o 
   2  10   7     3575.87     3471.77     37.65 o 
   3  10   7       39.94       47.11      6.29 o 
   4  10   7     1595.10     1514.53     18.26 o 
   5  10   7     1246.12     1327.78     27.45 o 
   6  10   7      347.39      352.81     11.95 o 
   7  10   7      902.96      936.51     47.00 o 
   8  10   7       33.08        9.33     11.44 o 
  -3  11   7      910.77      896.29     17.54 o 
  -2  11   7      442.82      436.65     18.05 o 
  -1  11   7     1914.03     1785.51     24.29 o 
   0  11   7        0.48       -5.79      5.79 o 
   1  11   7       14.26       16.19      5.44 o 
   2  11   7      250.67      229.14     12.42 o 
   3  11   7       37.23       36.78      5.80 o 
   4  11   7       26.48       26.46      5.16 o 
   5  11   7      248.23      274.05      8.07 o 
   6  11   7      419.91      409.24     13.14 o 
   7  11   7       70.35       83.45     11.61 o 
  -2  12   7      422.05      401.42     13.07 o 
  -1  12   7      400.83      412.18     12.84 o 
   0  12   7     1162.76     1097.24     24.44 o 
   1  12   7     1639.88     1628.73     25.86 o 
   2  12   7       73.98       75.16      7.82 o 
   3  12   7      484.21      437.47     15.26 o 
   4  12   7       38.17       62.66      7.30 o 
   5  12   7      662.83      645.65     16.28 o 
   6  12   7       87.51       87.34      8.81 o 
   0  13   7       15.14       10.47      8.36 o 
   1  13   7        4.25        3.48      7.64 o 
   2  13   7       23.69       13.85      6.69 o 
   3  13   7       55.70       58.49      8.15 o 
   4  13   7       57.50       75.97      7.28 o 
   5  13   7      212.11      207.48     11.16 o 
  -3 -10   8      132.78      125.95     13.42 o 
  -2 -10   8       77.68       88.17     12.47 o 
  -1 -10   8      111.10      126.91     13.96 o 
   0 -10   8      140.81      159.85     15.79 o 
  -5  -9   8     1126.76     1132.79     75.25 o 
  -4  -9   8      125.02      109.95     14.62 o 
  -3  -9   8      895.67      952.25     29.67 o 
  -2  -9   8        5.32        1.96      9.92 o 
  -1  -9   8      762.54      823.63     23.58 o 
   0  -9   8      127.84      110.46     12.96 o 
   1  -9   8        9.34        0.49      9.38 o 
   2  -9   8      212.35      219.26     14.06 o 
  -6  -8   8       41.68       49.74     17.88 o 
  -5  -8   8       93.23       92.89     18.25 o 
  -4  -8   8       95.25      129.49     11.61 o 
  -3  -8   8       42.34       24.32     11.61 o 
  -2  -8   8      308.32      311.79     18.71 o 
  -1  -8   8      614.50      618.85     19.96 o 
   0  -8   8      287.89      312.46     15.76 o 
   1  -8   8     1767.76     1799.60     34.28 o 
   2  -8   8        0.28       -6.11      8.93 o 
   3  -8   8      714.80      757.62     30.18 o 
  -7  -7   8     1067.14     1008.73     43.16 o 
  -6  -7   8      246.04      300.73     26.67 o 
  -5  -7   8      622.72      598.86     31.30 o 
  -4  -7   8      692.27      718.99     24.14 o 
  -3  -7   8      219.86      271.87     13.97 o 
  -2  -7   8      236.60      252.42     16.13 o 
  -1  -7   8      306.82      327.79     18.05 o 
   0  -7   8        3.09       -1.50      7.51 o 
   1  -7   8      525.81      511.14     16.98 o 
   2  -7   8      145.56      139.99     10.82 o 
   3  -7   8      147.59      177.28     18.32 o 
   4  -7   8       12.31       14.50     37.90 o 
   5  -7   8      421.96      395.48     25.35 o 
  -8  -6   8        2.50       17.54     11.33 o 
  -7  -6   8       98.43       86.74     18.71 o 
  -6  -6   8       34.67        5.83     14.68 o 
  -5  -6   8      393.86      429.83     29.08 o 
  -4  -6   8      380.72      413.22     23.04 o 
  -3  -6   8      910.62      927.77     21.37 o 
  -2  -6   8      475.64      505.19     14.74 o 
  -1  -6   8       43.25       38.13      9.16 o 
   0  -6   8       36.17       25.92      8.94 o 
   1  -6   8      656.79      626.07     16.80 o 
   2  -6   8     1484.01     1540.57     25.82 o 
   3  -6   8      463.94      418.44     49.48 o 
   4  -6   8      290.30      277.79     20.21 o 
   5  -6   8       51.75       67.45     18.92 o 
   6  -6   8       19.22       39.64     25.24 o 
  -8  -5   8      521.39      538.60     20.61 o 
  -7  -5   8      201.23      212.07     14.31 o 
  -6  -5   8     1369.76     1285.87     30.20 o 
  -5  -5   8      130.65      133.18     17.83 o 
  -4  -5   8      564.52      527.33     20.77 o 
  -3  -5   8      164.11      144.68     10.31 o 
  -2  -5   8        9.11        0.96      7.62 o 
  -1  -5   8      200.39      194.90      9.84 o 
   0  -5   8      160.47      147.04     10.84 o 
   1  -5   8      507.98      425.65     13.71 o 
   2  -5   8        6.68       10.30      7.12 o 
   3  -5   8      460.70      454.88     22.25 o 
   4  -5   8      559.63      539.78     39.43 o 
   5  -5   8       23.20       -1.42     12.29 o 
   6  -5   8     1080.34     1041.83     26.18 o 
  -8  -4   8        1.55       11.03     10.33 o 
  -7  -4   8        2.17       -0.65     14.47 o 
  -6  -4   8      105.07       99.04     10.69 o 
  -5  -4   8        0.90        6.61      7.95 o 
  -4  -4   8     1355.16     1247.37     29.12 o 
  -3  -4   8       43.00       35.41      7.91 o 
  -2  -4   8     1655.68     1737.88     28.56 o 
  -1  -4   8      533.45      493.21     15.84 o 
   0  -4   8     2394.97     2234.59     34.87 o 
   1  -4   8     1786.77     1743.78     30.14 o 
   2  -4   8       17.18       18.05      6.56 o 
   3  -4   8      285.30      303.18     22.89 o 
   4  -4   8        3.93        3.09      9.73 o 
   5  -4   8       16.91       15.09      8.93 o 
   6  -4   8       58.87       71.10     12.05 o 
   7  -4   8      163.32      158.72     18.38 o 
  -8  -3   8      498.50      454.75     19.31 o 
  -7  -3   8     4233.42     4155.19     68.34 o 
  -6  -3   8      575.97      569.09     21.21 o 
  -5  -3   8      950.08      885.15     23.07 o 
  -4  -3   8       15.79       21.06      6.52 o 
  -3  -3   8     1370.08     1268.24     28.79 o 
  -2  -3   8        1.88        1.40      6.26 o 
  -1  -3   8      193.15      224.01      9.69 o 
   0  -3   8      505.59      507.36     16.14 o 
   1  -3   8      120.02      113.06      6.71 o 
   2  -3   8     2828.43     2737.27     29.66 o 
   3  -3   8     1867.03     1756.58     29.28 o 
   4  -3   8      573.00      528.82     15.49 o 
   5  -3   8     1499.22     1488.79     24.72 o 
   6  -3   8       68.34       50.39     10.88 o 
   7  -3   8      770.98      781.84     28.54 o 
  -9  -2   8       39.98       57.48     14.40 o 
  -8  -2   8       19.97        6.64      9.13 o 
  -7  -2   8       34.18       40.93      9.63 o 
  -6  -2   8      713.15      675.08     20.65 o 
  -5  -2   8     2627.56     2394.31     43.20 o 
  -4  -2   8      156.82      173.66     21.24 o 
  -3  -2   8     2032.36     2097.31     23.37 o 
  -2  -2   8      174.69      141.89      6.51 o 
  -1  -2   8     4413.75     4181.18     40.76 o 
   0  -2   8     1115.38     1020.62     16.61 o 
   1  -2   8     2035.64     1954.62     21.16 o 
   2  -2   8     1847.91     1811.30     24.51 o 
   3  -2   8       81.39      101.65      7.08 o 
   4  -2   8       11.84       18.60      7.14 o 
   5  -2   8       10.67        2.51      7.11 o 
   6  -2   8       15.60        1.01      9.24 o 
   7  -2   8      314.92      286.30     18.61 o 
   8  -2   8       42.93       33.34     21.16 o 
  -9  -1   8      304.68      337.31     19.18 o 
  -8  -1   8      676.78      741.93     24.08 o 
  -7  -1   8        3.56        3.38     14.93 o 
  -6  -1   8      588.67      549.01     16.65 o 
  -5  -1   8        9.77       15.06      7.44 o 
  -4  -1   8      381.11      343.90      9.86 o 
  -3  -1   8      323.22      346.40      8.43 o 
  -2  -1   8      652.00      734.38     10.19 o 
  -1  -1   8     1121.90     1191.88     12.35 o 
   0  -1   8      601.59      724.65      9.76 o 
   1  -1   8     1897.84     1927.10     17.05 o 
   2  -1   8     1178.54     1238.41     15.30 o 
   3  -1   8     7971.77     8075.21     61.39 o 
   4  -1   8     1474.15     1520.68     23.47 o 
   5  -1   8     3198.98     3175.03     33.83 o 
   6  -1   8      248.15      252.25     10.99 o 
   7  -1   8        6.51       12.83     11.88 o 
   8  -1   8      248.93      217.23     25.28 o 
  -9   0   8      115.18      135.44     12.67 o 
  -8   0   8       96.82       99.47     18.05 o 
  -7   0   8     1118.98     1060.55     27.12 o 
  -6   0   8     1056.81     1032.94     18.87 o 
  -5   0   8        7.29       14.15      5.80 o 
  -4   0   8     2194.51     2109.57     23.63 o 
  -3   0   8       31.29       39.01      3.61 o 
  -2   0   8     3711.62     3498.78     25.21 o 
  -1   0   8       99.17      122.89      5.18 o 
   0   0   8       30.81       29.36      3.48 o 
   1   0   8      337.17      330.59      9.81 o 
   2   0   8      133.53      163.11      5.19 o 
   3   0   8      702.76      709.57     10.56 o 
   4   0   8      136.26      121.62      5.40 o 
   5   0   8       57.88       67.51      5.65 o 
   6   0   8       85.13       88.77      7.25 o 
   7   0   8      119.84      119.88      9.48 o 
   8   0   8      333.24      374.17     19.37 o 
   9   0   8       78.82      113.28     15.92 o 
  -9   1   8      528.53      557.71     26.52 o 
  -8   1   8      255.62      272.27     12.34 o 
  -7   1   8      659.08      672.98     16.46 o 
  -6   1   8       18.90       21.32      7.41 o 
  -5   1   8      101.41      105.62      7.58 o 
  -4   1   8     2353.61     2265.81     22.77 o 
  -3   1   8       19.13       28.16      3.88 o 
  -2   1   8     1016.56      986.67     10.43 o 
  -1   1   8     1552.85     1501.49     13.55 o 
   0   1   8      865.75      773.75      8.25 o 
   1   1   8       29.78       77.32      5.23 o 
   2   1   8     8310.44     8067.76     57.03 o 
   3   1   8      156.13      229.73      6.46 o 
   4   1   8      621.52      606.91     12.89 o 
   5   1   8     2237.24     2159.93     24.01 o 
   6   1   8       18.06       12.41      5.62 o 
   7   1   8      269.21      309.35     12.18 o 
   8   1   8        2.12       -8.26      8.26 o 
   9   1   8      478.73      473.86     18.39 o 
  -8   2   8      555.77      564.42     19.16 o 
  -7   2   8      546.09      550.95     15.71 o 
  -6   2   8      835.51      841.96     18.19 o 
  -5   2   8      540.25      511.08     13.36 o 
  -4   2   8      138.01      125.68      5.00 o 
  -3   2   8     4576.42     4409.92     29.59 o 
  -2   2   8        2.63        3.43      2.44 o 
  -1   2   8     4663.44     4679.31     28.27 o 
   0   2   8      261.40      310.09      6.60 o 
   1   2   8      645.76      689.21     10.48 o 
   2   2   8       88.64      119.50      5.22 o 
   3   2   8      630.28      648.21      8.43 o 
   4   2   8     2540.13     2362.24     21.52 o 
   5   2   8        3.67        2.54      3.79 o 
   6   2   8       77.54       66.75      6.19 o 
   7   2   8      319.43      354.42     12.71 o 
   8   2   8      126.22      134.23     13.19 o 
   9   2   8      477.23      501.80     21.64 o 
  -8   3   8      161.76      165.87     17.39 o 
  -7   3   8      376.71      342.84     18.67 o 
  -6   3   8       16.11       17.31     11.03 o 
  -5   3   8      800.97      871.40     17.98 o 
  -4   3   8       50.20       35.73      3.93 o 
  -3   3   8       93.95      127.96      4.07 o 
  -2   3   8     2385.75     2441.01     17.39 o 
  -1   3   8     5713.50     5968.51     36.67 o 
   0   3   8      270.55      223.03      4.45 o 
   1   3   8     7297.41     6974.63     43.76 o 
   2   3   8        4.01       22.10      2.82 o 
   3   3   8     6748.78     6924.35     46.37 o 
   4   3   8      763.80      759.86      9.07 o 
   5   3   8     1754.59     1635.23     21.94 o 
   6   3   8      189.23      173.56      9.44 o 
   7   3   8       20.74       21.75      9.08 o 
   8   3   8        0.72       -0.22      9.02 o 
   9   3   8       90.64       71.71     12.28 o 
  -8   4   8       30.87       42.68     15.00 o 
  -7   4   8      704.60      771.61     26.87 o 
  -6   4   8      333.87      377.35     40.31 o 
  -5   4   8     1030.23     1134.54     21.49 o 
  -4   4   8     2708.25     2588.85     38.09 o 
  -3   4   8     1304.35     1360.55     14.08 o 
  -2   4   8     2865.49     2934.20     23.22 o 
  -1   4   8      872.05     1058.79     11.21 o 
   0   4   8     1474.48     1582.40     13.55 o 
   1   4   8      239.33      273.32      5.02 o 
   2   4   8     1043.36     1053.18     10.36 o 
   3   4   8      523.61      558.30      7.98 o 
   4   4   8      536.26      606.20      8.48 o 
   5   4   8       19.53       30.02      4.32 o 
   6   4   8      527.42      585.55     14.63 o 
   7   4   8     1429.79     1486.57     38.37 o 
   8   4   8      300.27      284.55     15.64 o 
   9   4   8      715.58      669.72     22.69 o 
  -7   5   8       75.91       83.74     21.72 o 
  -6   5   8      331.90      348.01     13.86 o 
  -5   5   8       76.16      107.70      9.21 o 
  -4   5   8       12.50       13.94      5.56 o 
  -3   5   8     1029.57     1094.47     12.79 o 
  -2   5   8     1079.58     1236.60     13.41 o 
  -1   5   8       14.88       25.40      3.36 o 
   0   5   8     1940.64     1862.99     18.58 o 
   1   5   8     2261.82     2099.44     19.62 o 
   2   5   8     7682.52     7834.52     51.60 o 
   3   5   8       69.35       50.41      3.46 o 
   4   5   8      320.29      274.61      6.14 o 
   5   5   8       21.56       17.71      3.99 o 
   6   5   8     1210.48     1261.48     17.44 o 
   7   5   8      147.40      154.90     11.49 o 
   8   5   8       22.47       25.22      9.41 o 
   9   5   8       11.84       11.32     15.07 o 
  -7   6   8        3.47      -13.72     13.72 o 
  -6   6   8      955.39     1012.67     22.50 o 
  -5   6   8       46.31       48.65      9.87 o 
  -4   6   8      349.85      465.36     12.86 o 
  -3   6   8     2297.14     2197.19     20.91 o 
  -2   6   8      172.97      262.21      7.15 o 
  -1   6   8     1090.64      966.11     12.86 o 
   0   6   8       70.79       52.95      4.35 o 
   1   6   8     1282.08     1404.54     17.20 o 
   2   6   8      174.05      205.98      6.69 o 
   3   6   8       28.00       23.61      3.69 o 
   4   6   8      455.92      433.89      8.67 o 
   5   6   8       22.66       14.17      4.06 o 
   6   6   8      843.68      901.26     14.46 o 
   7   6   8        0.73       -1.37      6.84 o 
   8   6   8     1476.58     1421.54     30.67 o 
   9   6   8        2.47        2.53      9.02 o 
  -6   7   8       73.84       98.69     12.73 o 
  -5   7   8       27.79       22.54      8.61 o 
  -4   7   8     1385.79     1498.88     27.21 o 
  -3   7   8       93.83      112.21      5.81 o 
  -2   7   8     2299.73     2541.74     25.30 o 
  -1   7   8     1043.00     1046.35     15.15 o 
   0   7   8      911.82      925.69     13.86 o 
   1   7   8     3000.67     2870.78     29.80 o 
   2   7   8        3.32        3.15      3.10 o 
   3   7   8      273.71      252.01      7.20 o 
   4   7   8      296.14      282.48      7.77 o 
   5   7   8     1004.69     1030.97     14.03 o 
   6   7   8      149.52      140.47      6.83 o 
   7   7   8       48.15       60.97     12.17 o 
   8   7   8      378.84      344.79     15.18 o 
   9   7   8        4.27       -8.20      8.20 o 
  -6   8   8      149.56      151.86     15.17 o 
  -5   8   8      922.13      967.25     39.73 o 
  -4   8   8      308.71      254.61     15.65 o 
  -3   8   8      911.64      978.18     14.44 o 
  -2   8   8      486.41      429.63     10.68 o 
  -1   8   8       11.95       16.66      4.71 o 
   0   8   8       76.19       86.29      6.80 o 
   1   8   8       12.86       18.35      4.48 o 
   2   8   8      629.77      644.93     15.17 o 
   3   8   8      624.20      624.29     10.70 o 
   4   8   8       21.63       32.97      4.69 o 
   5   8   8       85.93       98.90      5.89 o 
   6   8   8        0.55        0.73      4.67 o 
   7   8   8     1485.07     1463.15     27.52 o 
   8   8   8      491.20      507.06     15.62 o 
   9   8   8      131.80      175.76     13.71 o 
  -5   9   8      809.90      876.82     27.02 o 
  -4   9   8       58.35       53.83     11.77 o 
  -3   9   8     2428.08     2509.01     29.88 o 
  -2   9   8      179.70      180.11      8.16 o 
  -1   9   8     1830.13     1904.45     23.83 o 
   0   9   8     1734.87     1713.95     21.98 o 
   1   9   8      255.36      292.76      9.04 o 
   2   9   8      919.37      905.74     14.58 o 
   3   9   8       97.51       72.86      4.90 o 
   4   9   8      563.64      529.79     10.38 o 
   5   9   8       55.66       81.20      5.80 o 
   6   9   8       14.45       15.86      5.15 o 
   7   9   8       57.47       66.08      7.95 o 
   8   9   8      340.74      372.70     13.30 o 
  -4  10   8      518.09      512.68     28.36 o 
  -3  10   8       24.03       16.72      6.29 o 
  -2  10   8       45.80       57.30      6.78 o 
  -1  10   8      538.39      609.93     19.56 o 
   0  10   8        3.40       -1.71      6.45 o 
   1  10   8        6.02       -1.65      4.84 o 
   2  10   8      887.92      893.15     15.14 o 
   3  10   8      894.87      971.79     13.20 o 
   4  10   8      335.89      321.73      8.97 o 
   5  10   8      673.79      699.19     15.13 o 
   6  10   8      769.39      800.44     13.92 o 
   7  10   8        0.24        5.53      6.24 o 
   8  10   8      317.03      373.83     12.25 o 
  -3  11   8        2.10       -0.77      7.41 o 
  -2  11   8     1477.56     1605.33     23.40 o 
  -1  11   8      204.35      173.04     14.11 o 
   0  11   8      853.11      867.73     17.88 o 
   1  11   8       68.09       78.53     10.58 o 
   2  11   8      240.73      271.93     10.57 o 
   3  11   8      610.87      563.91     12.75 o 
   4  11   8       12.22       17.82      5.20 o 
   5  11   8       78.04       92.61      7.04 o 
   6  11   8        2.07        1.63      5.05 o 
   7  11   8      199.25      257.76     14.06 o 
  -2  12   8        3.41        0.71      7.12 o 
  -1  12   8      134.66      170.78      9.65 o 
   0  12   8      379.43      396.48     13.66 o 
   1  12   8      105.03      126.67      8.97 o 
   2  12   8       10.39        7.88      9.72 o 
   3  12   8      308.61      296.17     11.55 o 
   4  12   8      888.75      933.59     18.65 o 
   5  12   8      678.95      707.86     18.86 o 
   6  12   8      175.19      184.85     10.91 o 
   0  13   8       73.51       81.75      9.89 o 
   1  13   8      115.17      104.33     11.37 o 
   2  13   8       58.17       66.06     16.74 o 
   3  13   8        1.33       -0.34      7.04 o 
   4  13   8       27.07       39.96      7.88 o 
  -4  -9   9     1434.27     1618.03     93.29 o 
  -3  -9   9       15.29       16.94     16.95 o 
  -2  -9   9      256.08      304.11     14.97 o 
  -1  -9   9      294.80      336.27     15.32 o 
   0  -9   9      240.35      233.80     14.01 o 
   1  -9   9      218.55      190.09     13.89 o 
  -5  -8   9       18.07       25.33     17.00 o 
  -4  -8   9       15.42       23.20      9.96 o 
  -3  -8   9       49.62       32.18     12.45 o 
  -2  -8   9      228.12      246.74     15.18 o 
  -1  -8   9      149.50      117.01     14.38 o 
   0  -8   9      893.09      849.41     24.62 o 
   1  -8   9      169.75      164.03     12.28 o 
   2  -8   9      854.23      879.78     21.98 o 
   3  -8   9      220.02      189.54     21.09 o 
  -6  -7   9     1279.92     1341.00     50.38 o 
  -5  -7   9     1101.14     1136.54     44.59 o 
  -4  -7   9      242.77      211.54     16.21 o 
  -3  -7   9      557.93      577.09     19.21 o 
  -2  -7   9        2.36       12.86      9.79 o 
  -1  -7   9      721.77      670.74     26.18 o 
   0  -7   9      414.31      473.38     16.99 o 
   1  -7   9       30.00       61.09      9.87 o 
   2  -7   9      308.82      331.30     14.78 o 
   3  -7   9       44.73       57.91     16.16 o 
   4  -7   9      120.35      129.11     46.63 o 
  -7  -6   9        4.97       20.14     18.52 o 
  -6  -6   9       12.58        6.07     16.25 o 
  -5  -6   9      124.75      107.53     20.51 o 
  -4  -6   9      408.07      402.39     20.29 o 
  -3  -6   9      169.68      201.25     17.46 o 
  -2  -6   9      132.43      120.46      9.95 o 
  -1  -6   9      462.10      371.99     16.84 o 
   0  -6   9      783.01      772.13     21.98 o 
   1  -6   9     2389.59     2286.36     33.25 o 
   2  -6   9      187.50      184.54     11.45 o 
   3  -6   9     1134.81      982.79     31.75 o 
   4  -6   9      768.04      744.22     30.02 o 
   5  -6   9       88.38       71.71     17.22 o 
  -8  -5   9      342.07      338.67     21.07 o 
  -7  -5   9      282.51      322.45     17.81 o 
  -6  -5   9     1153.18     1089.87     43.53 o 
  -5  -5   9     1068.60      923.11     40.24 o 
  -4  -5   9     1544.78     1627.95     36.40 o 
  -3  -5   9      109.31      105.42     12.82 o 
  -2  -5   9      974.46     1044.09     23.12 o 
  -1  -5   9      427.54      408.20     13.99 o 
   0  -5   9      462.96      486.40     17.36 o 
   1  -5   9       22.38       11.46      7.56 o 
   2  -5   9        0.45        2.08      7.37 o 
   3  -5   9      539.77      480.35     28.18 o 
   4  -5   9        6.37       15.46     13.79 o 
   5  -5   9     1148.86     1096.69     34.36 o 
   6  -5   9      117.89      135.01     18.73 o 
  -8  -4   9       25.58       10.99     10.69 o 
  -7  -4   9       80.66      110.54     22.25 o 
  -6  -4   9        2.77       -5.18      9.21 o 
  -5  -4   9      699.05      708.23     23.43 o 
  -4  -4   9      414.61      486.60     20.31 o 
  -3  -4   9      437.76      450.28     19.72 o 
  -2  -4   9     1676.72     1592.60     28.25 o 
  -1  -4   9     1313.30     1196.90     20.47 o 
   0  -4   9     6736.93     6690.02     73.34 o 
   1  -4   9       84.22       88.30     10.47 o 
   2  -4   9      428.87      395.73     13.54 o 
   3  -4   9       27.91       22.46      9.18 o 
   4  -4   9      250.98      250.72     11.99 o 
   5  -4   9      687.92      635.61     17.77 o 
   6  -4   9        8.50       20.73     11.29 o 
  -8  -3   9     1516.02     1473.14     35.39 o 
  -7  -3   9      470.60      441.36     33.87 o 
  -6  -3   9     1697.34     1696.75     56.54 o 
  -5  -3   9     1632.08     1480.66     32.58 o 
  -4  -3   9      480.21      423.29     14.12 o 
  -3  -3   9       51.39       42.05      8.16 o 
  -2  -3   9      361.48      383.37     13.64 o 
  -1  -3   9        2.03        2.76      6.34 o 
   0  -3   9      278.91      293.39     11.76 o 
   1  -3   9       87.10      125.30     10.30 o 
   2  -3   9     3281.79     3100.76     33.90 o 
   3  -3   9        2.52       -1.74      7.31 o 
   4  -3   9     1446.25     1445.18     24.03 o 
   5  -3   9        0.19        7.64      8.21 o 
   6  -3   9      619.67      660.12     20.97 o 
   7  -3   9      518.06      567.66     37.44 o 
  -8  -2   9       26.55       28.89     10.79 o 
  -7  -2   9      193.67      222.57     14.81 o 
  -6  -2   9     1276.65     1291.38     30.52 o 
  -5  -2   9       15.46       32.77      8.90 o 
  -4  -2   9      344.15      354.99     23.24 o 
  -3  -2   9      678.48      611.97     13.32 o 
  -2  -2   9     1816.51     1819.48     24.69 o 
  -1  -2   9     1529.15     1578.75     20.35 o 
   0  -2   9      402.97      377.29      9.48 o 
   1  -2   9     3539.14     3597.48     34.24 o 
   2  -2   9        2.29        1.90      5.45 o 
   3  -2   9      664.30      706.62     16.00 o 
   4  -2   9      301.35      341.01     12.82 o 
   5  -2   9       58.39       87.95     11.42 o 
   6  -2   9        2.94       -2.18     12.43 o 
   7  -2   9        3.68       30.62     13.70 o 
   8  -2   9      112.48      142.65     17.50 o 
  -8  -1   9       55.78       54.41     11.45 o 
  -7  -1   9     1155.42     1139.45     29.78 o 
  -6  -1   9      197.65      224.56     14.86 o 
  -5  -1   9     2406.25     2350.81     43.81 o 
  -4  -1   9        6.39        8.91      5.03 o 
  -3  -1   9     2037.52     2058.05     28.32 o 
  -2  -1   9      172.61      169.29      6.13 o 
  -1  -1   9       30.95       29.88      4.21 o 
   0  -1   9      572.53      422.88     10.03 o 
   1  -1   9      913.26      855.61     16.14 o 
   2  -1   9     1110.08     1062.11     14.80 o 
   3  -1   9      379.20      386.96      9.98 o 
   4  -1   9      379.66      442.40     13.41 o 
   5  -1   9     1216.87     1247.01     21.32 o 
   6  -1   9       93.34      114.18     11.12 o 
   7  -1   9      439.85      549.45     23.95 o 
   8  -1   9      294.21      307.99     37.69 o 
  -8   0   9       31.62       14.88      8.23 o 
  -7   0   9      623.13      574.49     15.87 o 
  -6   0   9       13.20        9.21      7.45 o 
  -5   0   9      170.74      166.11      8.93 o 
  -4   0   9      158.03      139.62      6.77 o 
  -3   0   9     6645.54     6579.22     54.48 o 
  -2   0   9      657.29      746.71     10.73 o 
  -1   0   9     3822.03     4057.66     32.88 o 
   0   0   9     1687.75     1630.10     15.87 o 
   1   0   9     1495.00     1502.68     15.25 o 
   2   0   9      367.01      357.84      7.62 o 
   3   0   9       68.42      101.02      6.95 o 
   4   0   9       49.88       48.73      5.47 o 
   5   0   9     1321.12     1382.36     24.03 o 
   6   0   9       34.01       23.36      6.58 o 
   7   0   9        3.17       -8.68      8.68 o 
   8   0   9       17.04       30.78     14.01 o 
  -8   1   9     1585.72     1556.02     26.94 o 
  -7   1   9        0.13       -3.22      7.11 o 
  -6   1   9     1403.53     1393.86     23.15 o 
  -5   1   9      174.86      153.12      8.84 o 
  -4   1   9     1857.05     1810.67     21.84 o 
  -3   1   9       21.01       20.66      3.50 o 
  -2   1   9       87.94      120.02      4.78 o 
  -1   1   9     1139.65     1209.55     11.61 o 
   0   1   9      355.87      341.20      5.97 o 
   1   1   9      264.90      257.34      6.51 o 
   2   1   9     1038.84     1143.08     13.59 o 
   3   1   9     5169.62     5654.69     44.82 o 
   4   1   9     3687.81     3416.74     32.28 o 
   5   1   9       49.74       47.67      5.43 o 
   6   1   9      873.58      837.69     15.65 o 
   7   1   9        3.24        2.42      7.32 o 
   8   1   9      364.12      366.58     16.71 o 
   9   1   9      195.86      183.37     17.25 o 
  -8   2   9      187.50      170.74     13.33 o 
  -7   2   9      309.59      293.45     14.04 o 
  -6   2   9     2536.96     2408.43     32.97 o 
  -5   2   9       12.30       10.60      6.49 o 
  -4   2   9     1727.83     1719.98     18.88 o 
  -3   2   9      966.23     1041.53     11.70 o 
  -2   2   9     6636.62     7032.47     49.88 o 
  -1   2   9     2848.24     2831.74     19.94 o 
   0   2   9     3207.88     3231.27     21.24 o 
   1   2   9     1026.14      968.87     12.75 o 
   2   2   9       16.34       33.19      3.26 o 
   3   2   9       93.64       63.02      4.49 o 
   4   2   9      159.20      149.91      6.82 o 
   5   2   9       44.09       46.36      5.06 o 
   6   2   9     1488.67     1503.62     20.87 o 
   7   2   9      433.18      513.33     14.91 o 
   8   2   9      215.37      230.29     13.51 o 
   9   2   9      302.50      285.15     18.55 o 
  -8   3   9        9.88       14.03     14.42 o 
  -7   3   9     1089.85     1065.07     31.03 o 
  -6   3   9      122.40      124.49     20.89 o 
  -5   3   9      137.45      130.55      7.91 o 
  -4   3   9       55.72       41.38      4.71 o 
  -3   3   9      629.34      709.35      9.51 o 
  -2   3   9     2325.96     2286.28     18.62 o 
  -1   3   9       65.26       83.25      4.15 o 
   0   3   9     7280.67     6993.86     53.51 o 
   1   3   9      132.97      141.58      4.08 o 
   2   3   9    10544.76    11082.77     71.90 o 
   3   3   9     3236.35     3167.53     24.31 o 
   4   3   9      696.28      656.25      9.29 o 
   5   3   9      319.17      314.19      9.28 o 
   6   3   9      124.69      163.88     16.46 o 
   7   3   9     1308.39     1259.00     36.35 o 
   8   3   9      171.97      166.26     20.24 o 
   9   3   9       22.67       17.00     11.07 o 
  -8   4   9      312.67      342.19     21.68 o 
  -7   4   9     1202.22     1081.09     31.72 o 
  -6   4   9      354.15      324.20     22.51 o 
  -5   4   9     2366.36     2334.88     34.48 o 
  -4   4   9       32.12       45.11      6.25 o 
  -3   4   9     2215.62     2232.15     22.14 o 
  -2   4   9      397.13      422.21     10.06 o 
  -1   4   9     1196.88     1088.75     13.36 o 
   0   4   9     1220.98     1376.72     14.23 o 
   1   4   9      135.03      107.18      4.10 o 
   2   4   9       62.34       72.93      3.36 o 
   3   4   9      805.46      897.60     11.10 o 
   4   4   9      298.72      301.52      7.31 o 
   5   4   9     1218.49     1175.92     15.62 o 
   6   4   9      979.85     1053.05     20.93 o 
   7   4   9      542.95      519.44     30.56 o 
   8   4   9      565.91      519.95     20.32 o 
   9   4   9      521.01      489.69     21.19 o 
  -7   5   9       55.88       48.93     14.79 o 
  -6   5   9        3.13        0.61     17.77 o 
  -5   5   9      218.90      170.26     10.65 o 
  -4   5   9       38.88       37.35      6.92 o 
  -3   5   9      353.71      320.79      8.15 o 
  -2   5   9      105.17      103.61      7.54 o 
  -1   5   9      826.09      729.44     10.69 o 
   0   5   9      222.77      239.09      6.54 o 
   1   5   9     5443.57     5414.34     39.14 o 
   2   5   9     1300.26     1283.66     12.79 o 
   3   5   9     1616.89     1499.64     16.04 o 
   4   5   9     1974.76     1982.63     18.38 o 
   5   5   9      383.46      379.69      9.06 o 
   6   5   9     1431.98     1381.22     19.18 o 
   7   5   9      478.91      433.93     17.90 o 
   8   5   9        3.55       11.45     10.37 o 
   9   5   9        1.45        8.58     13.48 o 
  -7   6   9       48.70       28.82     15.89 o 
  -6   6   9     1012.41     1022.84     24.29 o 
  -5   6   9       50.49       42.87      9.01 o 
  -4   6   9     1371.98     1515.46     36.48 o 
  -3   6   9       53.04       38.91      4.64 o 
  -2   6   9     2712.01     2714.97     26.45 o 
  -1   6   9       59.25      132.88      5.52 o 
   0   6   9       32.90       22.08      3.66 o 
   1   6   9       27.19       58.51      4.02 o 
   2   6   9      268.48      263.29      6.68 o 
   3   6   9      501.06      504.91      9.85 o 
   4   6   9       39.72       25.03      4.41 o 
   5   6   9      713.80      691.42     16.06 o 
   6   6   9      270.89      280.72     12.79 o 
   7   6   9      194.79      210.10     17.57 o 
   8   6   9      528.94      553.51     20.12 o 
   9   6   9      104.74      115.54     17.37 o 
  -6   7   9      171.49      189.53     12.75 o 
  -5   7   9       23.06       30.26     13.90 o 
  -4   7   9      852.47      779.84     22.91 o 
  -3   7   9       24.35       49.50      5.56 o 
  -2   7   9      956.62      923.55     18.75 o 
  -1   7   9      475.92      427.58      9.03 o 
   0   7   9     4035.47     3730.84     33.77 o 
   1   7   9       43.26      110.21      6.81 o 
   2   7   9     2966.24     2836.88     25.16 o 
   3   7   9        2.44        0.08      3.85 o 
   4   7   9     1276.56     1205.50     18.60 o 
   5   7   9      118.53      122.56      6.26 o 
   6   7   9        2.76        5.70      4.92 o 
   7   7   9      103.73       88.04      9.64 o 
   8   7   9      118.26       97.83     11.24 o 
   9   7   9       19.79       31.36     10.17 o 
  -6   8   9      267.44      268.47     17.80 o 
  -5   8   9     1010.39      942.99     27.27 o 
  -4   8   9      507.95      411.35     19.11 o 
  -3   8   9      213.08      261.33      9.72 o 
  -2   8   9       92.54       79.87      7.76 o 
  -1   8   9      546.68      562.66     11.82 o 
   0   8   9      120.41      189.41     10.10 o 
   1   8   9      152.85      137.76      6.99 o 
   2   8   9      384.46      363.83      8.74 o 
   3   8   9      244.97      270.87      8.16 o 
   4   8   9     1067.41      982.40     14.32 o 
   5   8   9      495.68      565.75     11.02 o 
   6   8   9     1656.47     1695.93     39.08 o 
   7   8   9      111.50      146.04      9.50 o 
   8   8   9      296.07      336.52     14.66 o 
  -5   9   9       75.32       38.49     12.84 o 
  -4   9   9       42.02       35.55     11.38 o 
  -3   9   9      272.52      282.73      9.97 o 
  -2   9   9      690.74      595.64     13.01 o 
  -1   9   9     1262.65     1133.06     17.57 o 
   0   9   9      262.64      190.62      9.36 o 
   1   9   9     2700.12     2612.08     29.43 o 
   2   9   9      151.56      186.47      8.13 o 
   3   9   9     1001.35      909.81     13.79 o 
   4   9   9      711.84      588.75     14.90 o 
   5   9   9      307.66      325.36      9.23 o 
   6   9   9        0.12       -3.99      5.12 o 
   7   9   9      178.12      200.09      9.76 o 
   8   9   9       42.21       53.75      8.99 o 
  -4  10   9      585.76      639.90     24.19 o 
  -3  10   9      145.36      162.87     10.63 o 
  -2  10   9      417.30      401.11     13.35 o 
  -1  10   9        2.80        6.75      5.60 o 
   0  10   9       31.30       12.98      5.44 o 
   1  10   9       12.19        9.01      5.23 o 
   2  10   9        3.95       -2.35      4.91 o 
   3  10   9     1010.11      917.27     19.85 o 
   4  10   9      124.50       96.89      6.42 o 
   5  10   9     1900.54     1889.88     33.06 o 
   6  10   9       84.06       78.01      6.87 o 
   7  10   9      354.75      354.15     14.21 o 
  -3  11   9      454.09      488.39     23.60 o 
  -2  11   9      173.92      159.10     12.13 o 
  -1  11   9      494.36      436.84     13.91 o 
   0  11   9      789.09      804.11     20.43 o 
   1  11   9       83.14       63.22      7.48 o 
   2  11   9     1077.08     1052.37     19.30 o 
   3  11   9        1.62        9.53      5.60 o 
   4  11   9      151.12      194.55      8.83 o 
   5  11   9       80.78       86.04      7.23 o 
   6  11   9       14.29        6.72      5.72 o 
   7  11   9       68.95       74.11     12.33 o 
  -2  12   9        3.37        2.46      7.27 o 
  -1  12   9        2.48       -7.12      7.12 o 
   0  12   9        5.77        7.40      7.63 o 
   1  12   9      175.86      181.73     10.39 o 
   2  12   9       10.68       13.33      6.78 o 
   3  12   9        4.67       -3.38      5.63 o 
   4  12   9     1443.23     1434.26     22.94 o 
   5  12   9        1.79        2.75      5.96 o 
   6  12   9      429.03      422.97     12.49 o 
   1  13   9      557.40      578.33     19.41 o 
   2  13   9       41.03       36.46      9.58 o 
   3  13   9        2.47       -1.40      7.90 o 
   4  13   9       25.66       21.13      7.86 o 
  -2  -9  10      347.74      346.77     16.30 o 
  -1  -9  10       86.22       68.94     11.75 o 
  -4  -8  10        9.45       -3.42     10.63 o 
  -3  -8  10       87.89       82.06     15.56 o 
  -2  -8  10       20.85       12.40     13.02 o 
  -1  -8  10      216.93      236.51     13.87 o 
   0  -8  10       74.26       88.92     11.45 o 
   1  -8  10      677.48      735.07     20.91 o 
   2  -8  10       76.35       88.50     23.29 o 
  -6  -7  10      523.97      444.00     31.03 o 
  -5  -7  10       13.51        0.00     17.97 o 
  -4  -7  10     1203.73     1200.55     36.75 o 
  -3  -7  10     1103.25     1170.68     27.39 o 
  -2  -7  10      200.17      221.04     14.70 o 
  -1  -7  10      582.36      575.32     20.99 o 
   0  -7  10      147.94      172.41     12.15 o 
   1  -7  10     1100.64      994.33     22.63 o 
   2  -7  10       62.13       41.11     15.68 o 
   3  -7  10       23.22       41.82     16.53 o 
  -6  -6  10      363.48      397.19     32.83 o 
  -5  -6  10       31.53       -1.99     16.35 o 
  -4  -6  10      118.69      164.90     22.04 o 
  -3  -6  10      118.00      110.01     14.46 o 
  -2  -6  10       88.21       79.43      9.69 o 
  -1  -6  10      530.15      556.83     19.80 o 
   0  -6  10      665.84      658.77     36.57 o 
   1  -6  10       40.25       38.42      8.99 o 
   2  -6  10      614.88      624.30     18.19 o 
   3  -6  10      420.99      449.47     25.01 o 
   4  -6  10      124.03      141.30     46.01 o 
  -7  -5  10      490.67      592.56     35.70 o 
  -6  -5  10       63.02       41.26     20.38 o 
  -5  -5  10     2688.20     2616.79     77.66 o 
  -4  -5  10       93.23      101.15     27.55 o 
  -3  -5  10      665.84      713.78     44.48 o 
  -2  -5  10       71.09       73.67     10.82 o 
  -1  -5  10      926.82      847.01     19.34 o 
   0  -5  10     3360.79     3367.86     50.21 o 
   1  -5  10     1930.03     1865.87     34.59 o 
   2  -5  10       13.47        8.06     10.10 o 
   3  -5  10        7.23        4.91     33.16 o 
   4  -5  10       66.27       57.95     12.65 o 
   5  -5  10       45.50       10.33     14.85 o 
  -7  -4  10       10.87       -5.23     10.38 o 
  -6  -4  10       45.94       52.27     11.80 o 
  -5  -4  10       25.74       25.01     17.23 o 
  -4  -4  10       18.69       10.05     10.71 o 
  -3  -4  10      294.60      296.25     13.85 o 
  -2  -4  10       58.46       42.43      9.54 o 
  -1  -4  10     1259.57     1231.22     25.93 o 
   0  -4  10        3.97       11.76      7.93 o 
   1  -4  10      915.87      863.81     33.33 o 
   2  -4  10       84.04       95.10     11.37 o 
   3  -4  10      823.72      774.50     26.12 o 
   4  -4  10     2047.08     2047.73     36.72 o 
   5  -4  10       31.84       25.76     13.53 o 
   6  -4  10      707.00      771.54     30.32 o 
  -8  -3  10      431.39      446.31     23.92 o 
  -7  -3  10     1182.11     1199.42     31.63 o 
  -6  -3  10      888.61      924.79     26.62 o 
  -5  -3  10       41.00       25.13      9.83 o 
  -4  -3  10     1749.04     1766.48     49.55 o 
  -3  -3  10       34.21       88.89     13.21 o 
  -2  -3  10      595.79      579.75     13.35 o 
  -1  -3  10     1229.16     1262.32     19.23 o 
   0  -3  10       93.64       96.41      7.81 o 
   1  -3  10      473.08      439.87     15.37 o 
   2  -3  10      479.74      434.11     12.46 o 
   3  -3  10        8.41       19.49      7.99 o 
   4  -3  10      504.27      484.47     15.63 o 
   5  -3  10     1185.16     1108.44     21.91 o 
   6  -3  10      733.26      762.33     22.84 o 
   7  -3  10      366.51      408.75     23.35 o 
  -8  -2  10       22.69       31.02     11.71 o 
  -7  -2  10       75.52       86.85     13.80 o 
  -6  -2  10      157.79      144.88     15.51 o 
  -5  -2  10      489.45      473.35     19.03 o 
  -4  -2  10      356.83      414.13     20.22 o 
  -3  -2  10       70.55       49.74      6.94 o 
  -2  -2  10     1344.45     1339.38     18.92 o 
  -1  -2  10      124.39      128.86      7.49 o 
   0  -2  10     3450.96     3185.52     38.99 o 
   1  -2  10        6.00        2.07      5.09 o 
   2  -2  10     2225.83     2113.95     28.42 o 
   3  -2  10     1448.63     1424.94     22.91 o 
   4  -2  10       25.39       18.51      7.74 o 
   5  -2  10      749.64      732.19     17.79 o 
   6  -2  10      110.31      101.91     13.32 o 
   7  -2  10        6.85        3.32     13.64 o 
  -8  -1  10      776.44      858.97     30.03 o 
  -7  -1  10     1185.51     1171.53     31.24 o 
  -6  -1  10      596.71      625.15     29.27 o 
  -5  -1  10     4479.35     4599.01     62.62 o 
  -4  -1  10       31.93       30.48      6.10 o 
  -3  -1  10      847.79      927.22     19.61 o 
  -2  -1  10       20.79        8.58      6.23 o 
  -1  -1  10      144.06      166.23      6.22 o 
   0  -1  10     1082.86     1125.97     21.50 o 
   1  -1  10      230.62      250.40      8.35 o 
   2  -1  10      637.49      707.61     15.44 o 
   3  -1  10      439.30      483.48     13.77 o 
   4  -1  10     3032.96     2923.89     36.42 o 
   5  -1  10      877.78      944.85     20.51 o 
   6  -1  10      607.71      671.27     27.91 o 
   7  -1  10      326.24      301.64     19.56 o 
   8  -1  10      130.22      129.22     17.17 o 
  -8   0  10        0.47        1.03     11.97 o 
  -7   0  10       33.12       27.12      8.44 o 
  -6   0  10      202.47      238.92     11.19 o 
  -5   0  10      135.72      124.11      8.89 o 
  -4   0  10      855.08      808.14     14.48 o 
  -3   0  10     2867.03     2886.77     28.27 o 
  -2   0  10      119.43      111.16      4.95 o 
  -1   0  10     4346.84     4254.91     37.60 o 
   0   0  10       97.12       96.90      5.99 o 
   1   0  10      865.85      809.16     12.66 o 
   2   0  10     1777.82     1705.48     21.28 o 
   3   0  10      593.52      667.65     12.24 o 
   4   0  10     2967.12     2931.62     32.13 o 
   5   0  10       14.94       13.35      6.15 o 
   6   0  10      278.87      298.41     12.33 o 
   7   0  10        4.28       -2.54     12.13 o 
   8   0  10       40.98       60.11     14.91 o 
  -8   1  10      350.01      308.15     15.81 o 
  -7   1  10     1080.08     1170.10     22.77 o 
  -6   1  10      479.07      474.47     14.86 o 
  -5   1  10      298.62      326.75     12.52 o 
  -4   1  10     1294.51     1326.24     18.66 o 
  -3   1  10      229.23      242.68      6.82 o 
  -2   1  10       26.99       30.54      4.07 o 
  -1   1  10      112.95      126.98      4.90 o 
   0   1  10        2.49       -3.09      3.09 o 
   1   1  10     1319.26     1328.95     16.75 o 
   2   1  10      249.85      284.47      8.22 o 
   3   1  10     1283.12     1116.01     14.25 o 
   4   1  10        1.27       -4.60      4.60 o 
   5   1  10     2618.90     2708.33     34.63 o 
   6   1  10     1693.76     1735.91     24.04 o 
   7   1  10     1382.63     1381.29     24.57 o 
   8   1  10      185.42      206.29     14.19 o 
  -8   2  10        4.43        0.02     14.21 o 
  -7   2  10      376.37      461.32     18.15 o 
  -6   2  10      150.96      149.56     11.42 o 
  -5   2  10     1037.65     1154.76     21.78 o 
  -4   2  10      215.15      201.16      7.09 o 
  -3   2  10       94.88      117.23      5.40 o 
  -2   2  10     2800.30     2594.03     22.31 o 
  -1   2  10     1523.12     1484.66     12.68 o 
   0   2  10     1234.93     1241.29     17.82 o 
   1   2  10        1.35        0.29      3.29 o 
   2   2  10     1133.68     1125.56     15.52 o 
   3   2  10      230.42      204.02      6.57 o 
   4   2  10      823.03      805.71     13.21 o 
   5   2  10      320.81      299.10      9.21 o 
   6   2  10       36.80       26.22      6.46 o 
   7   2  10        7.62       -1.23      7.55 o 
   8   2  10      120.80      116.72     14.52 o 
  -8   3  10     1001.63      974.99     32.63 o 
  -7   3  10      164.08      137.27     16.74 o 
  -6   3  10      822.34      902.26     36.26 o 
  -5   3  10      147.81      131.80     13.90 o 
  -4   3  10      142.00      151.48      6.97 o 
  -3   3  10      151.60      218.75      6.71 o 
  -2   3  10      504.12      509.05      8.94 o 
  -1   3  10      183.21      267.28      6.08 o 
   0   3  10       89.56       75.76      4.12 o 
   1   3  10     1107.23     1118.28     12.32 o 
   2   3  10      261.08      218.50      6.64 o 
   3   3  10        3.69       -1.49      3.36 o 
   4   3  10     2062.68     1999.86     20.23 o 
   5   3  10      121.02      148.20      8.13 o 
   6   3  10     1983.00     1971.30     35.00 o 
   7   3  10      246.75      284.51     16.91 o 
   8   3  10      391.52      357.32     19.32 o 
   9   3  10       57.91       79.08     20.35 o 
  -7   4  10       15.37        1.37     24.66 o 
  -6   4  10      945.06     1107.30     31.13 o 
  -5   4  10       68.31       91.57     17.52 o 
  -4   4  10     3946.86     3943.67     45.08 o 
  -3   4  10      739.57      666.16     11.21 o 
  -2   4  10      169.31      206.47      6.80 o 
  -1   4  10       43.93       38.31      5.76 o 
   0   4  10      725.27      798.74     10.01 o 
   1   4  10     2040.12     1965.45     17.69 o 
   2   4  10     1280.28     1148.22     13.58 o 
   3   4  10      675.27      613.88     10.07 o 
   4   4  10      163.48      192.12      6.06 o 
   5   4  10       18.20        2.78      5.65 o 
   6   4  10        4.46        8.47      5.55 o 
   7   4  10       36.90       41.77     10.76 o 
   8   4  10      483.28      542.47     34.82 o 
   9   4  10       87.74      118.19     14.70 o 
  -7   5  10      369.24      413.18     24.12 o 
  -6   5  10       79.16       69.02     10.16 o 
  -5   5  10      546.65      495.18     16.53 o 
  -4   5  10       94.20       71.09     10.51 o 
  -3   5  10       18.30       27.22      4.62 o 
  -2   5  10      576.50      713.19     16.24 o 
  -1   5  10      156.45      135.04      5.60 o 
   0   5  10     1735.29     1699.43     18.47 o 
   1   5  10     1803.01     1818.89     16.74 o 
   2   5  10     3725.05     4056.81     33.69 o 
   3   5  10     2293.36     2183.40     23.25 o 
   4   5  10      606.92      603.67     11.98 o 
   5   5  10     1538.83     1660.36     23.35 o 
   6   5  10     1306.43     1216.56     19.77 o 
   7   5  10      311.38      346.53     14.10 o 
   8   5  10      124.32      184.57     14.45 o 
   9   5  10       15.82       18.71     11.56 o 
  -6   6  10        0.30        3.72      9.46 o 
  -5   6  10     2151.30     2177.33     34.92 o 
  -4   6  10       51.90       91.01     11.69 o 
  -3   6  10     1587.53     1726.49     22.06 o 
  -2   6  10     1164.04     1008.60     15.71 o 
  -1   6  10     2429.80     2397.29     27.72 o 
   0   6  10     1613.68     1490.39     17.12 o 
   1   6  10      178.15      162.12      5.17 o 
   2   6  10      932.75      835.87     12.67 o 
   3   6  10      656.20      595.97     11.02 o 
   4   6  10       37.46       24.35      4.84 o 
   5   6  10       90.31      121.25      6.48 o 
   6   6  10     1462.24     1475.93     20.57 o 
   7   6  10      120.54      127.62      9.86 o 
   8   6  10       20.66       12.48     10.44 o 
   9   6  10       12.70       12.10     10.72 o 
  -6   7  10      298.31      303.31     14.95 o 
  -5   7  10        2.09        2.91      8.86 o 
  -4   7  10        6.74        5.22     11.44 o 
  -3   7  10     1311.94     1345.69     18.58 o 
  -2   7  10        2.72        5.21      4.29 o 
  -1   7  10     1920.91     1818.04     20.68 o 
   0   7  10      511.39      482.35     12.23 o 
   1   7  10     2948.49     3253.18     33.95 o 
   2   7  10      964.68      801.30     13.27 o 
   3   7  10     2851.78     2885.34     28.77 o 
   4   7  10     1982.83     2074.42     23.04 o 
   5   7  10      161.02      145.69      8.03 o 
   6   7  10     1244.58     1230.81     18.67 o 
   7   7  10      326.83      327.74     12.59 o 
   8   7  10      578.12      626.69     21.77 o 
  -5   8  10       10.31        8.10     11.45 o 
  -4   8  10     1156.58     1225.60     30.47 o 
  -3   8  10       23.52       21.68      5.79 o 
  -2   8  10      349.01      336.47      9.17 o 
  -1   8  10       85.97       76.21      5.70 o 
   0   8  10      298.85      286.46      8.27 o 
   1   8  10      322.77      296.05      9.30 o 
   2   8  10      124.28      115.38      5.62 o 
   3   8  10        6.68        8.02      4.53 o 
   4   8  10      215.33      237.91      8.14 o 
   5   8  10     1395.37     1505.50     30.13 o 
   6   8  10      498.72      457.30     11.91 o 
   7   8  10       24.87       23.28      7.35 o 
   8   8  10      216.72      221.56     13.26 o 
  -5   9  10       17.33       10.46     12.41 o 
  -4   9  10      221.12      280.23     17.22 o 
  -3   9  10        1.27        1.75      7.50 o 
  -2   9  10      621.47      621.32     12.22 o 
  -1   9  10       46.76       41.77      5.49 o 
   0   9  10     3067.91     3067.88     33.89 o 
   1   9  10      516.62      432.15     11.05 o 
   2   9  10     2848.82     2821.85     26.49 o 
   3   9  10      720.17      701.50     12.59 o 
   4   9  10      183.86      218.78      8.08 o 
   5   9  10      267.25      257.65     10.16 o 
   6   9  10       13.15        0.83      5.77 o 
   7   9  10        8.74        9.03      7.22 o 
   8   9  10        1.91       -5.07     14.01 o 
  -4  10  10        8.32       15.23     12.58 o 
  -3  10  10      523.16      539.46     17.18 o 
  -2  10  10       10.30        3.51      5.88 o 
  -1  10  10       99.38       89.40      9.95 o 
   0  10  10       64.52       63.90      7.48 o 
   1  10  10      371.39      359.99     10.87 o 
   2  10  10      110.13      152.22     11.37 o 
   3  10  10      223.06      228.00      8.26 o 
   4  10  10      568.88      638.90     12.56 o 
   5  10  10      312.69      308.92      9.82 o 
   6  10  10       69.59       80.71      7.37 o 
   7  10  10      326.15      366.29     13.18 o 
  -3  11  10      520.29      531.44     19.16 o 
  -2  11  10       17.85       17.33      7.45 o 
  -1  11  10     1532.79     1417.10     24.27 o 
   0  11  10        5.33       15.56      6.86 o 
   1  11  10     1536.49     1546.78     24.72 o 
   2  11  10       30.15       23.26      6.70 o 
   3  11  10      247.21      251.28      9.82 o 
   4  11  10      330.21      336.07     11.05 o 
   5  11  10      113.31      118.02      8.17 o 
   6  11  10        1.27        1.53      5.99 o 
  -1  12  10       12.60        8.39      7.87 o 
   0  12  10        1.88        2.21      7.16 o 
   1  12  10      410.65      411.90     18.95 o 
   2  12  10        1.39        0.42      7.61 o 
   3  12  10       54.68       70.94      7.52 o 
   4  12  10      162.11      181.72     12.12 o 
   5  12  10     1019.85     1060.04     18.45 o 
   2  13  10      381.83      407.86     26.17 o 
   3  13  10       91.85       79.23      9.34 o 
  -3  -8  11       30.47       26.68     15.19 o 
  -2  -8  11       21.30       -2.84     11.54 o 
  -1  -8  11        6.13       -9.01      9.92 o 
   0  -8  11      135.90      129.99     13.01 o 
  -5  -7  11      304.35      374.77     32.79 o 
  -4  -7  11       19.53       21.30     18.43 o 
  -3  -7  11      236.32      242.55     15.43 o 
  -2  -7  11     1717.12     1796.36     35.20 o 
  -1  -7  11      140.74      128.63     14.11 o 
   0  -7  11      777.53      840.34     21.67 o 
   1  -7  11       33.90       28.95     10.27 o 
   2  -7  11       15.31       24.38     16.12 o 
  -6  -6  11      195.53      203.62     27.14 o 
  -5  -6  11      660.46      600.94     36.03 o 
  -4  -6  11        1.85      -12.02     25.68 o 
  -3  -6  11       64.18       73.73     14.08 o 
  -2  -6  11      142.36      125.33     11.08 o 
  -1  -6  11      442.79      508.15     19.70 o 
   0  -6  11      221.83      257.47     15.77 o 
   1  -6  11      325.33      344.98     14.85 o 
   2  -6  11      597.13      589.25     28.11 o 
   3  -6  11        1.14       11.76     14.98 o 
   4  -6  11      341.01      302.18     18.82 o 
  -6  -5  11      643.13      588.58     37.74 o 
  -5  -5  11      178.21      153.79     23.90 o 
  -4  -5  11     1808.54     1715.86     40.22 o 
  -3  -5  11     1121.46     1036.78     40.95 o 
  -2  -5  11      278.88      332.84     15.68 o 
  -1  -5  11      609.91      610.09     17.75 o 
   0  -5  11      333.21      377.61     17.63 o 
   1  -5  11      400.12      366.89     17.85 o 
   2  -5  11        0.55      -12.71     13.97 o 
   3  -5  11       41.77        9.20     11.37 o 
   4  -5  11       90.94       75.89     27.34 o 
   5  -5  11       53.00       64.76     16.69 o 
  -7  -4  11      542.64      510.67     23.17 o 
  -6  -4  11       34.40       31.35     20.01 o 
  -5  -4  11       82.80       55.89     20.75 o 
  -4  -4  11       30.94       33.20     11.61 o 
  -3  -4  11        3.00       -1.16     11.43 o 
  -2  -4  11      731.70      711.37     17.60 o 
  -1  -4  11        9.26       10.13      7.24 o 
   0  -4  11      805.50      772.37     18.79 o 
   1  -4  11      470.29      479.88     23.88 o 
   2  -4  11      547.00      539.13     19.74 o 
   3  -4  11      309.69      347.07     16.96 o 
   4  -4  11       11.19       -0.47     10.49 o 
   5  -4  11     1224.98     1218.88     23.69 o 
  -7  -3  11      666.48      669.57     25.47 o 
  -6  -3  11        1.13      -10.05     10.05 o 
  -5  -3  11      799.66      757.77     25.53 o 
  -4  -3  11      205.65      170.95     14.36 o 
  -3  -3  11     2110.49     1942.85     32.68 o 
  -2  -3  11     1086.98      964.65     19.97 o 
  -1  -3  11      233.39      236.04     11.18 o 
   0  -3  11       85.67       73.60      7.98 o 
   1  -3  11      164.56      160.91     10.50 o 
   2  -3  11      292.89      308.08     23.61 o 
   3  -3  11      446.68      474.05     15.32 o 
   4  -3  11       56.69       50.72      9.17 o 
   5  -3  11       55.33       67.17     10.81 o 
   6  -3  11      274.44      294.59     16.25 o 
  -7  -2  11      566.90      584.55     48.79 o 
  -6  -2  11        5.64        3.15     10.32 o 
  -5  -2  11        7.87       -5.50     13.41 o 
  -4  -2  11      411.63      353.58     14.23 o 
  -3  -2  11      479.78      521.52     21.86 o 
  -2  -2  11       75.90       54.15      6.73 o 
  -1  -2  11     2046.62     2088.33     25.87 o 
   0  -2  11       69.80       53.25      7.77 o 
   1  -2  11      737.67      736.20     13.33 o 
   2  -2  11      835.56      811.96     17.20 o 
   3  -2  11      397.80      419.56     14.49 o 
   4  -2  11      602.90      600.38     24.56 o 
   5  -2  11      365.45      348.08     23.12 o 
   6  -2  11      179.49      198.40     14.95 o 
   7  -2  11       50.89       67.82     16.08 o 
  -7  -1  11      148.63      127.35     14.12 o 
  -6  -1  11     2907.04     2867.09     54.71 o 
  -5  -1  11       35.13       33.12      8.80 o 
  -4  -1  11     1267.50     1185.03     20.57 o 
  -3  -1  11      954.90      932.22     18.72 o 
  -2  -1  11      677.54      602.19     12.74 o 
  -1  -1  11      263.98      264.63      9.41 o 
   0  -1  11     2071.81     1881.11     23.12 o 
   1  -1  11      396.30      404.02     10.51 o 
   2  -1  11       19.33       21.02      7.01 o 
   3  -1  11      103.81      127.10     11.34 o 
   4  -1  11      871.40      966.16     19.34 o 
   5  -1  11       60.40       68.05     10.69 o 
   6  -1  11      197.39      223.60     15.28 o 
   7  -1  11      159.42      145.68     17.23 o 
  -8   0  11       16.96       18.54     11.11 o 
  -7   0  11        4.91        0.14      8.99 o 
  -6   0  11       23.16       21.18      8.30 o 
  -5   0  11       45.28       63.26      8.56 o 
  -4   0  11      787.98      744.42     14.75 o 
  -3   0  11      401.51      409.62     10.98 o 
  -2   0  11     2729.24     2586.78     28.57 o 
  -1   0  11        7.12       11.28      4.53 o 
   0   0  11      655.93      648.79     12.82 o 
   1   0  11      624.19      594.24     15.37 o 
   2   0  11     2418.10     2519.04     31.78 o 
   3   0  11     4142.31     4019.25     45.71 o 
   4   0  11      935.62      883.40     18.22 o 
   5   0  11      693.99      776.10     17.65 o 
   6   0  11        0.24       -8.88      8.88 o 
   7   0  11       36.74       45.03     14.45 o 
   8   0  11       83.47       90.52     33.81 o 
  -7   1  11     1475.64     1594.03     27.70 o 
  -6   1  11      136.86      128.01     10.27 o 
  -5   1  11      653.38      670.11     17.03 o 
  -4   1  11       61.00       90.47      7.54 o 
  -3   1  11     3080.36     2915.40     29.10 o 
  -2   1  11      412.60      391.77      8.90 o 
  -1   1  11     1079.58      938.79     13.62 o 
   0   1  11        0.28       -2.22      4.82 o 
   1   1  11        3.11        1.49      4.54 o 
   2   1  11       13.89       11.92      5.31 o 
   3   1  11      142.46      138.34      8.89 o 
   4   1  11     3280.56     3195.83     32.29 o 
   5   1  11      328.28      323.70     10.20 o 
   6   1  11     1374.67     1398.06     24.03 o 
   7   1  11     1443.41     1434.05     29.16 o 
   8   1  11      146.35      156.47     14.16 o 
  -7   2  11        9.96        1.86     14.27 o 
  -6   2  11      177.16      159.42     12.43 o 
  -5   2  11     1473.14     1449.03     27.89 o 
  -4   2  11      250.11      198.62      9.23 o 
  -3   2  11      164.25      172.06      6.31 o 
  -2   2  11     1046.07     1025.39     15.93 o 
  -1   2  11     4793.95     4433.92     42.52 o 
   0   2  11       50.16       53.00      4.51 o 
   1   2  11     4076.30     4120.60     34.55 o 
   2   2  11     1185.55     1075.08     15.12 o 
   3   2  11      409.91      385.83     10.04 o 
   4   2  11      608.68      659.82     13.28 o 
   5   2  11       96.47       89.63      6.59 o 
   6   2  11       77.52       53.08      7.49 o 
   7   2  11      306.61      320.93     11.85 o 
   8   2  11      195.75      176.36     13.88 o 
  -7   3  11      673.55      645.47     27.64 o 
  -6   3  11     1061.46     1119.50     32.48 o 
  -5   3  11      634.56      518.49     23.37 o 
  -4   3  11      660.59      732.40     16.77 o 
  -3   3  11       84.92       94.20      7.54 o 
  -2   3  11      596.44      589.67     11.08 o 
  -1   3  11      127.17      101.89      5.19 o 
   0   3  11       91.10       65.38      4.43 o 
   1   3  11      228.13      289.98      7.28 o 
   2   3  11      240.14      278.36      8.00 o 
   3   3  11     2815.26     2486.54     26.84 o 
   4   3  11      272.77      306.35     10.22 o 
   5   3  11      549.26      531.68     12.51 o 
   6   3  11      367.06      370.18     11.87 o 
   7   3  11      330.24      342.25     13.27 o 
   8   3  11     1262.28     1291.52     34.90 o 
  -7   4  11       43.21       39.67     16.03 o 
  -6   4  11      156.55      166.94     20.91 o 
  -5   4  11      311.34      231.59     12.07 o 
  -4   4  11     1170.06     1259.51     21.65 o 
  -3   4  11     1063.92     1055.81     14.70 o 
  -2   4  11     2700.44     2674.09     26.33 o 
  -1   4  11      729.60      845.95     10.99 o 
   0   4  11     1960.24     2027.67     18.62 o 
   1   4  11      398.85      416.93      8.68 o 
   2   4  11     2017.64     1935.79     19.88 o 
   3   4  11      493.42      601.29     12.33 o 
   4   4  11       13.29       18.04      5.45 o 
   5   4  11      136.56      173.83      8.98 o 
   6   4  11      233.97      287.62     11.00 o 
   7   4  11      266.80      246.24     12.96 o 
   8   4  11       13.53       17.85     11.98 o 
  -7   5  11      551.59      575.44     27.62 o 
  -6   5  11      369.50      344.97     20.82 o 
  -5   5  11      754.56      825.73     20.69 o 
  -4   5  11       25.77       20.69      7.68 o 
  -3   5  11       26.06       38.35      5.13 o 
  -2   5  11      319.86      289.39      8.98 o 
  -1   5  11      673.70      757.83     12.12 o 
   0   5  11      754.78      879.68     11.22 o 
   1   5  11       33.80       28.38      3.94 o 
   2   5  11     4092.46     3839.28     32.91 o 
   3   5  11        2.17        7.31      4.21 o 
   4   5  11     1297.19     1269.00     17.24 o 
   5   5  11      728.94      716.09     13.07 o 
   6   5  11      737.66      670.39     15.10 o 
   7   5  11      749.64      778.89     19.95 o 
   8   5  11      600.70      647.52     29.43 o 
  -6   6  11      532.87      549.09     19.17 o 
  -5   6  11      732.59      813.35     21.13 o 
  -4   6  11     1642.10     1686.65     25.77 o 
  -3   6  11     1501.55     1559.71     18.60 o 
  -2   6  11      326.75      313.35      9.32 o 
  -1   6  11     1865.65     1873.15     20.83 o 
   0   6  11        2.78        0.33      4.04 o 
   1   6  11     1974.34     2080.75     19.17 o 
   2   6  11      520.11      528.27      9.69 o 
   3   6  11       36.78       59.06      7.25 o 
   4   6  11        3.30        4.05      4.76 o 
   5   6  11      199.43      227.06      8.37 o 
   6   6  11       47.16       44.42      6.33 o 
   7   6  11        8.43        9.66      7.78 o 
   8   6  11       76.03       95.94     13.35 o 
  -6   7  11      184.76      259.12     22.87 o 
  -5   7  11       90.00      105.27     11.33 o 
  -4   7  11        3.98        2.66      7.25 o 
  -3   7  11      138.67      138.38      7.45 o 
  -2   7  11       13.92       14.12      4.90 o 
  -1   7  11      288.44      346.42      9.16 o 
   0   7  11     1012.77      921.14     13.60 o 
   1   7  11      902.94      896.62     12.99 o 
   2   7  11      130.89      108.52      6.25 o 
   3   7  11     1764.85     1816.49     21.42 o 
   4   7  11        2.93        2.80      4.76 o 
   5   7  11     1300.82     1299.90     17.89 o 
   6   7  11      505.51      540.30     14.04 o 
   7   7  11      453.85      430.18     14.51 o 
   8   7  11      289.69      257.22     20.38 o 
  -5   8  11      988.73     1056.94     29.82 o 
  -4   8  11      427.47      397.69     19.70 o 
  -3   8  11      568.40      622.76     15.09 o 
  -2   8  11      307.08      366.11      9.87 o 
  -1   8  11       17.39       20.70      5.01 o 
   0   8  11     1974.98     2159.63     23.46 o 
   1   8  11        1.61        4.93      4.92 o 
   2   8  11      242.44      251.55      8.44 o 
   3   8  11      440.65      411.67     10.28 o 
   4   8  11        1.89       -0.71      5.77 o 
   5   8  11      118.48      132.57      7.31 o 
   6   8  11      381.81      370.32     17.79 o 
   7   8  11      542.16      524.30     15.62 o 
   8   8  11       25.06       17.98     10.69 o 
  -4   9  11      154.16      152.19     15.30 o 
  -3   9  11      107.32      112.52     10.14 o 
  -2   9  11      415.25      363.62     11.15 o 
  -1   9  11      663.32      591.60     12.08 o 
   0   9  11      168.36      219.33      9.05 o 
   1   9  11     1405.34     1377.40     19.94 o 
   2   9  11      956.62      995.48     15.32 o 
   3   9  11       79.10       76.13      6.32 o 
   4   9  11      449.59      502.28     11.53 o 
   5   9  11      205.49      225.01      8.71 o 
   6   9  11      296.56      291.26     10.81 o 
   7   9  11      178.55      188.71     11.04 o 
  -3  10  11      376.58      301.77     14.48 o 
  -2  10  11      471.03      473.57     15.59 o 
  -1  10  11      292.43      347.91     11.05 o 
   0  10  11      106.03      150.99      9.51 o 
   1  10  11       47.79       40.73      6.99 o 
   2  10  11      182.22      178.78     13.57 o 
   3  10  11       10.21        9.28      5.75 o 
   4  10  11      100.76      115.86      8.02 o 
   5  10  11      167.18      150.85     10.88 o 
   6  10  11       92.20       80.09      7.93 o 
   7  10  11       78.61       81.03      9.17 o 
  -2  11  11      409.89      349.56     16.53 o 
  -1  11  11      177.75      195.83     10.91 o 
   0  11  11     1008.23     1043.17     25.83 o 
   1  11  11      614.53      626.80     16.11 o 
   2  11  11      529.97      517.19     19.85 o 
   3  11  11     1080.64     1174.19     27.41 o 
   4  11  11        7.51       -2.30      6.14 o 
   5  11  11      561.61      575.94     14.14 o 
   6  11  11        9.71       23.98      7.07 o 
  -1  12  11      181.23      208.26     16.19 o 
   0  12  11       53.76       56.29      8.67 o 
   1  12  11       39.50       50.34      8.41 o 
   2  12  11       14.89       13.89      8.09 o 
   3  12  11       61.33       54.23      7.43 o 
   4  12  11      281.99      289.01     13.60 o 
   5  12  11     1178.53     1222.14     28.68 o 
  -3  -7  12      417.43      406.47     19.43 o 
  -2  -7  12       71.13       94.87     17.57 o 
  -1  -7  12      870.19      843.47     25.91 o 
   0  -7  12      117.68      144.40     13.05 o 
   1  -7  12      214.88      212.89     16.79 o 
  -5  -6  12        2.32        1.25     19.73 o 
  -4  -6  12      282.26      321.51     20.97 o 
  -3  -6  12       10.28      -15.67     16.62 o 
  -2  -6  12        2.85       -9.09      9.09 o 
  -1  -6  12      276.69      280.08     16.53 o 
   0  -6  12       31.31       32.01     13.47 o 
   1  -6  12      398.67      348.24     18.44 o 
   2  -6  12       14.25        6.33     19.99 o 
   3  -6  12      610.41      587.59     42.30 o 
  -6  -5  12      149.21      175.42     27.46 o 
  -5  -5  12      787.09      796.13     42.42 o 
  -4  -5  12     1839.77     1745.32     53.58 o 
  -3  -5  12      165.80      169.32     23.68 o 
  -2  -5  12     1043.82      978.05     29.03 o 
  -1  -5  12       23.07       14.61      8.29 o 
   0  -5  12      614.35      595.95     18.39 o 
   1  -5  12      463.94      526.04     22.99 o 
   2  -5  12       41.35       65.57     18.75 o 
   3  -5  12      244.34      256.38     21.01 o 
   4  -5  12        5.65       -9.02     11.62 o 
  -6  -4  12       41.29       51.63     22.46 o 
  -5  -4  12      569.46      601.73     38.95 o 
  -4  -4  12       10.68       17.06     11.83 o 
  -3  -4  12       56.60       41.06     10.04 o 
  -2  -4  12        7.14        3.38     11.93 o 
  -1  -4  12      414.59      397.93     13.64 o 
   0  -4  12      348.81      353.83     14.37 o 
   1  -4  12       77.60      100.63     12.19 o 
   2  -4  12     1203.57     1133.08     27.02 o 
   3  -4  12       18.79       16.54     10.60 o 
   4  -4  12     1106.28     1046.07     26.70 o 
   5  -4  12       92.13      105.70     13.25 o 
  -7  -3  12        7.06        6.07     12.83 o 
  -6  -3  12      660.55      619.65     25.22 o 
  -5  -3  12      512.63      531.39     36.91 o 
  -4  -3  12        9.12       16.39     10.77 o 
  -3  -3  12     2408.22     2344.32     38.11 o 
  -2  -3  12       29.25       34.15      8.37 o 
  -1  -3  12     3339.01     3379.65     43.14 o 
   0  -3  12      114.94      116.35      8.93 o 
   1  -3  12       40.06       47.89      9.97 o 
   2  -3  12       43.32       43.03     10.51 o 
   3  -3  12      668.01      631.81     16.73 o 
   4  -3  12       23.10       40.34     10.97 o 
   5  -3  12       89.24      107.51     10.82 o 
  -7  -2  12      335.18      339.92     20.37 o 
  -6  -2  12      437.21      439.92     21.50 o 
  -5  -2  12      239.53      209.70     16.36 o 
  -4  -2  12       84.82       86.47     10.39 o 
  -3  -2  12      160.25      164.96      9.95 o 
  -2  -2  12      155.64      154.70      9.73 o 
  -1  -2  12      225.75      293.68     11.73 o 
   0  -2  12       19.02       34.03      7.82 o 
   1  -2  12      930.57     1016.94     19.99 o 
   2  -2  12      218.93      251.16     11.06 o 
   3  -2  12     2099.82     2172.86     30.61 o 
   4  -2  12      325.52      316.72     12.92 o 
   5  -2  12      349.34      379.75     14.73 o 
   6  -2  12      377.74      395.85     18.63 o 
  -7  -1  12      549.01      505.69     23.52 o 
  -6  -1  12      438.99      393.10     27.74 o 
  -5  -1  12      679.73      664.36     21.78 o 
  -4  -1  12      695.78      687.84     16.35 o 
  -3  -1  12      821.95      960.02     24.75 o 
  -2  -1  12     2606.34     2537.54     33.47 o 
  -1  -1  12      171.10      163.83      9.34 o 
   0  -1  12      116.13      162.11      7.96 o 
   1  -1  12       75.64      100.40      8.26 o 
   2  -1  12      195.83      218.61     13.68 o 
   3  -1  12      101.09      147.92     11.76 o 
   4  -1  12      145.28      190.02     10.61 o 
   5  -1  12       26.88       56.25      8.81 o 
   6  -1  12        4.04        8.98      9.93 o 
   7  -1  12      426.99      437.32     24.33 o 
  -7   0  12        0.28       -6.18      9.74 o 
  -6   0  12      269.53      233.47     23.23 o 
  -5   0  12        7.35       12.26      9.96 o 
  -4   0  12       53.76       61.83      8.33 o 
  -3   0  12      397.88      424.02     11.62 o 
  -2   0  12      296.57      298.33     11.32 o 
  -1   0  12      411.64      453.98     13.50 o 
   0   0  12     1714.76     1968.98     26.38 o 
   1   0  12        8.18       10.42      6.23 o 
   2   0  12     1379.55     1459.40     23.01 o 
   3   0  12      414.91      365.03     16.33 o 
   4   0  12     1342.30     1503.99     27.07 o 
   5   0  12       25.73       32.94      7.85 o 
   6   0  12       20.75       33.09     15.42 o 
   7   0  12       72.53       88.78     12.63 o 
  -7   1  12       68.05       84.38     12.52 o 
  -6   1  12     1446.98     1343.31     28.64 o 
  -5   1  12      209.85      215.51     11.78 o 
  -4   1  12     1641.85     1656.72     23.15 o 
  -3   1  12     4023.47     3689.94     38.68 o 
  -2   1  12      124.17      123.45      7.82 o 
  -1   1  12      494.50      528.04     12.76 o 
   0   1  12     1469.68     1613.74     23.15 o 
   1   1  12       84.86       85.07      8.06 o 
   2   1  12      106.31       87.83      7.87 o 
   3   1  12      249.34      221.81     10.41 o 
   4   1  12        5.61        5.00      6.12 o 
   5   1  12      471.48      485.11     13.34 o 
   6   1  12      755.73      768.24     21.68 o 
   7   1  12      116.85      131.01     21.12 o 
  -7   2  12      353.49      298.52     21.47 o 
  -6   2  12       18.94        6.22     13.99 o 
  -5   2  12       22.88        7.67      8.89 o 
  -4   2  12      961.80     1009.85     23.40 o 
  -3   2  12      114.35      170.14      7.08 o 
  -2   2  12     1964.85     1905.51     23.15 o 
  -1   2  12      588.56      591.70     13.74 o 
   0   2  12      396.91      409.46     12.04 o 
   1   2  12      355.08      330.38     11.61 o 
   2   2  12     1327.07     1323.05     17.63 o 
   3   2  12     2230.38     2305.79     25.55 o 
   4   2  12        9.52        6.68      5.51 o 
   5   2  12       86.45       71.09      6.82 o 
   6   2  12      272.50      306.69     11.64 o 
   7   2  12        3.77       -7.69      7.69 o 
   8   2  12        3.04       -5.28     13.72 o 
  -7   3  12     1383.39     1332.41     38.10 o 
  -6   3  12       32.14       59.90     15.44 o 
  -5   3  12     1083.31      973.69     30.62 o 
  -4   3  12      393.56      318.94     14.54 o 
  -3   3  12      447.98      374.61     12.91 o 
  -2   3  12     3452.22     3366.98     34.71 o 
  -1   3  12     1397.00     1314.96     18.72 o 
   0   3  12       12.46        3.09      4.32 o 
   1   3  12      201.38      176.68      6.55 o 
   2   3  12      335.13      330.18      9.64 o 
   3   3  12       58.32       41.03      6.09 o 
   4   3  12       27.72       12.54      5.82 o 
   5   3  12      901.69      845.23     16.06 o 
   6   3  12      500.38      517.05     21.30 o 
   7   3  12     1387.33     1374.28     36.71 o 
   8   3  12        1.59       -2.98     10.74 o 
  -6   4  12       14.16       11.03     14.24 o 
  -5   4  12      352.85      334.12     20.07 o 
  -4   4  12       12.99       16.23      8.48 o 
  -3   4  12     1641.55     1576.99     21.51 o 
  -2   4  12       62.51       40.68      5.85 o 
  -1   4  12      103.96       97.97      6.19 o 
   0   4  12     1094.41     1012.93     12.74 o 
   1   4  12     1850.61     1841.87     18.21 o 
   2   4  12     2563.27     2466.16     25.46 o 
   3   4  12      742.45      765.52     15.89 o 
   4   4  12      408.80      370.86      9.88 o 
   5   4  12       21.83       21.42      7.00 o 
   6   4  12      688.47      685.94     16.83 o 
   7   4  12       59.42       30.64      9.32 o 
   8   4  12       36.82       38.23     13.20 o 
  -6   5  12     1179.10     1132.45     34.21 o 
  -5   5  12       43.67       18.28      9.93 o 
  -4   5  12      917.27      853.48     18.84 o 
  -3   5  12      115.69       96.47      7.34 o 
  -2   5  12      330.69      247.27      9.06 o 
  -1   5  12       91.02       84.18      5.85 o 
   0   5  12     1044.31      930.11     12.13 o 
   1   5  12      175.96      191.32      9.43 o 
   2   5  12       90.71      112.62      7.80 o 
   3   5  12      950.53      955.07     14.66 o 
   4   5  12      473.11      441.54     11.52 o 
   5   5  12      842.94      828.24     14.78 o 
   6   5  12     1581.43     1445.52     23.66 o 
   7   5  12       36.51       58.35      9.96 o 
   8   5  12      799.62      805.99     27.78 o 
  -6   6  12      118.38       82.42     17.60 o 
  -5   6  12      133.47      181.05     12.79 o 
  -4   6  12     1397.71     1423.33     24.03 o 
  -3   6  12       86.73      122.71      8.62 o 
  -2   6  12     1441.85     1379.68     19.28 o 
  -1   6  12        1.59       -0.19      4.50 o 
   0   6  12     1148.66     1120.32     13.49 o 
   1   6  12      359.41      281.12      7.53 o 
   2   6  12      260.48      216.21      7.20 o 
   3   6  12      627.30      671.36     13.60 o 
   4   6  12        2.09        7.29      5.22 o 
   5   6  12      120.34      105.22      8.14 o 
   6   6  12       12.84        6.55      6.32 o 
   7   6  12       68.84       68.14      9.75 o 
   8   6  12      188.81      184.56     16.45 o 
  -5   7  12      459.08      469.82     20.79 o 
  -4   7  12        1.63       12.77     11.20 o 
  -3   7  12      184.27      127.94     14.33 o 
  -2   7  12      135.95      145.56      7.85 o 
  -1   7  12       63.48       72.58      6.00 o 
   0   7  12      596.54      607.46     14.50 o 
   1   7  12       47.99       73.40      5.10 o 
   2   7  12      650.08      599.10     12.01 o 
   3   7  12      264.94      246.89      8.76 o 
   4   7  12     1497.75     1445.83     19.39 o 
   5   7  12     1049.93      965.11     15.83 o 
   6   7  12     1026.38     1031.39     33.54 o 
   7   7  12      929.67      945.17     20.59 o 
   8   7  12       12.08        6.19     16.60 o 
  -5   8  12      601.21      738.12     29.92 o 
  -4   8  12       49.45       83.55     13.48 o 
  -3   8  12     1260.61     1183.74     23.72 o 
  -2   8  12      357.77      326.41     10.55 o 
  -1   8  12     1566.88     1542.14     25.88 o 
   0   8  12      453.46      387.41      9.94 o 
   1   8  12      450.30      337.52      9.10 o 
   2   8  12       86.45      126.13      7.10 o 
   3   8  12       65.08       64.70      7.86 o 
   4   8  12       28.87       19.73      5.83 o 
   5   8  12      193.74      263.45      9.49 o 
   6   8  12       88.52       78.45      7.75 o 
   7   8  12       18.87       20.54      8.36 o 
  -4   9  12      163.67      150.62     15.58 o 
  -3   9  12       18.75        8.46      8.25 o 
  -2   9  12       13.23        8.80      7.69 o 
  -1   9  12      320.24      330.24     10.72 o 
   0   9  12      127.44      165.66      8.18 o 
   1   9  12     1010.59      964.10     15.64 o 
   2   9  12       49.85       68.47      7.47 o 
   3   9  12      768.72      671.25     13.26 o 
   4   9  12      327.92      310.23     10.16 o 
   5   9  12     2513.22     2263.28     33.02 o 
   6   9  12      297.52      296.28     11.31 o 
   7   9  12       79.96       84.83      9.67 o 
  -3  10  12      281.06      279.56     18.23 o 
  -2  10  12     1261.39     1248.26     21.97 o 
  -1  10  12        4.26       -2.59      6.04 o 
   0  10  12      235.55      223.16     10.75 o 
   1  10  12      110.22      129.55      9.19 o 
   2  10  12      438.92      395.12     18.04 o 
   3  10  12       16.24       18.68      6.39 o 
   4  10  12        1.75       15.20      6.52 o 
   5  10  12       19.11       11.05      6.72 o 
   6  10  12        2.02       14.61      6.96 o 
  -2  11  12      128.91      156.51     10.43 o 
  -1  11  12      244.23      262.74     10.74 o 
   0  11  12      730.02      719.76     19.82 o 
   1  11  12       18.31        8.33      7.00 o 
   2  11  12      369.73      322.32     11.65 o 
   3  11  12       22.24       23.46      6.97 o 
   4  11  12     2389.95     2337.93     30.24 o 
   5  11  12      239.63      227.51     10.61 o 
   0  12  12        5.71        5.51      9.67 o 
   1  12  12      199.56      184.01     13.32 o 
   2  12  12       25.54       14.11      8.23 o 
   3  12  12      309.24      334.82     14.02 o 
   4  12  12        3.44       19.32      9.60 o 
  -3  -6  13       44.10       22.50     20.97 o 
  -2  -6  13       21.43       16.10     10.21 o 
  -1  -6  13        2.63        1.06     14.34 o 
   0  -6  13        4.53       -0.72     12.12 o 
   1  -6  13       13.17        7.78     15.27 o 
  -5  -5  13      263.28      260.16     28.16 o 
  -4  -5  13        4.12       -7.03     11.97 o 
  -3  -5  13      238.60      241.96     14.97 o 
  -2  -5  13       30.03       32.27     10.89 o 
  -1  -5  13      592.28      567.03     16.42 o 
   0  -5  13      785.61      784.14     38.05 o 
   1  -5  13       28.92       13.11     11.64 o 
   2  -5  13      457.48      447.69     20.54 o 
   3  -5  13        1.31       -2.85     14.77 o 
  -5  -4  13       21.32       48.86     23.02 o 
  -4  -4  13       82.55       97.54     14.46 o 
  -3  -4  13       72.14       71.86     10.92 o 
  -2  -4  13       13.40        4.44     20.10 o 
  -1  -4  13      481.09      549.02     18.73 o 
   0  -4  13      103.29       89.73     10.45 o 
   1  -4  13      427.23      473.51     29.62 o 
   2  -4  13      584.32      520.44     20.03 o 
   3  -4  13      685.14      673.91     25.77 o 
   4  -4  13       51.92       81.04     15.25 o 
  -6  -3  13      224.05      311.89     32.37 o 
  -5  -3  13       57.11       35.75     20.65 o 
  -4  -3  13      697.76      716.58     25.60 o 
  -3  -3  13        2.57       11.13      8.21 o 
  -2  -3  13     3316.63     2956.59     51.36 o 
  -1  -3  13      445.46      477.61     15.55 o 
   0  -3  13      313.61      313.00     13.00 o 
   1  -3  13      544.02      525.23     23.22 o 
   2  -3  13       25.49       40.09     10.28 o 
   3  -3  13      958.91      992.44     25.24 o 
   4  -3  13       78.51       72.40      9.93 o 
   5  -3  13        3.31       -2.07      8.92 o 
  -6  -2  13       15.81       -5.09     15.33 o 
  -5  -2  13      450.55      486.29     29.17 o 
  -4  -2  13        0.58       16.04      9.16 o 
  -3  -2  13       32.82       35.52      8.03 o 
  -2  -2  13        2.65       -3.02      7.16 o 
  -1  -2  13      532.70      467.36     20.90 o 
   0  -2  13     1176.87     1097.52     37.11 o 
   1  -2  13        9.66       19.71      8.76 o 
   2  -2  13      981.19      934.96     25.00 o 
   3  -2  13       15.81       22.39      8.10 o 
   4  -2  13      934.13      928.50     25.55 o 
   5  -2  13      330.54      361.23     30.55 o 
  -6  -1  13      137.51      120.57     21.13 o 
  -5  -1  13     1051.61     1144.82     38.22 o 
  -4  -1  13      212.41      200.43     11.00 o 
  -3  -1  13     1118.97     1122.17     21.07 o 
  -2  -1  13       81.95      109.77      8.97 o 
  -1  -1  13     2899.04     2862.07     40.93 o 
   0  -1  13      440.52      434.73     15.37 o 
   1  -1  13       19.37        9.73      8.05 o 
   2  -1  13      100.17      140.73      9.57 o 
   3  -1  13      212.11      203.29     11.10 o 
   4  -1  13       43.91       46.71      8.60 o 
   5  -1  13      150.26      117.97     10.36 o 
   6  -1  13       50.84       73.79     12.36 o 
  -6   0  13       55.14       74.46     11.99 o 
  -5   0  13       34.72       74.03     11.25 o 
  -4   0  13       11.74       12.03      9.54 o 
  -3   0  13       82.25      106.83      7.84 o 
  -2   0  13      386.73      351.38     12.91 o 
  -1   0  13      564.20      568.60     14.38 o 
   0   0  13       26.51       17.56      6.62 o 
   1   0  13     3162.55     3170.10     38.31 o 
   2   0  13      126.13      123.38      9.11 o 
   3   0  13      950.10      952.02     35.63 o 
   4   0  13      185.68      173.75     10.58 o 
   5   0  13      113.28      128.27     10.19 o 
   6   0  13       14.13       12.01     14.75 o 
  -6   1  13      283.87      333.84     16.83 o 
  -5   1  13      301.47      348.06     16.46 o 
  -4   1  13     2930.04     2863.31     55.11 o 
  -3   1  13      162.50      137.65      8.28 o 
  -2   1  13     2619.53     2726.81     30.04 o 
  -1   1  13       56.37       80.23      8.52 o 
   0   1  13       32.10       32.43      6.76 o 
   1   1  13      340.54      317.52     11.90 o 
   2   1  13      102.72      116.21      8.81 o 
   3   1  13      104.90      110.51     10.40 o 
   4   1  13        3.58       -2.71      7.05 o 
   5   1  13      192.24      224.48     11.49 o 
   6   1  13      261.28      291.96     15.56 o 
   7   1  13       47.29       50.27     13.94 o 
  -6   2  13      294.12      294.87     32.07 o 
  -5   2  13        0.81       -2.12     13.95 o 
  -4   2  13       16.18       43.30     14.24 o 
  -3   2  13      893.99      823.45     17.08 o 
  -2   2  13      302.40      321.78     13.57 o 
  -1   2  13       55.78       75.37      9.06 o 
   0   2  13     2073.68     2088.57     32.31 o 
   1   2  13       13.79        6.77      6.85 o 
   2   2  13     1016.59     1010.70     19.02 o 
   3   2  13        2.78       -4.08      5.82 o 
   4   2  13      551.87      546.44     13.66 o 
   5   2  13      470.97      457.66     13.08 o 
   6   2  13       95.26       94.37     10.20 o 
   7   2  13      162.36      162.94     11.94 o 
  -6   3  13      644.05      679.55     28.73 o 
  -5   3  13      673.62      648.33     55.13 o 
  -4   3  13      543.68      678.04     26.67 o 
  -3   3  13      757.31      796.00     17.02 o 
  -2   3  13      126.29      139.04      9.53 o 
  -1   3  13     1527.21     1631.94     23.93 o 
   0   3  13       22.07       38.67      6.91 o 
   1   3  13       58.80       65.18      6.55 o 
   2   3  13       15.76        8.83      5.45 o 
   3   3  13      173.88      173.95      8.89 o 
   4   3  13      103.61      120.87      8.28 o 
   5   3  13      223.45      193.26      9.66 o 
   6   3  13      590.81      530.66     14.87 o 
   7   3  13        3.59       -7.27      8.92 o 
  -6   4  13      133.16      202.73     19.86 o 
  -5   4  13       27.80       39.54     15.12 o 
  -4   4  13      347.43      358.10     23.86 o 
  -3   4  13      621.30      682.81     14.89 o 
  -2   4  13      391.09      384.90     14.70 o 
  -1   4  13       70.75      113.79      7.58 o 
   0   4  13     1446.31     1470.67     19.10 o 
   1   4  13     3245.70     3203.59     29.88 o 
   2   4  13       50.80       29.08      6.13 o 
   3   4  13      813.09      810.21     23.82 o 
   4   4  13        3.05        5.23      5.95 o 
   5   4  13     1098.25     1075.77     18.53 o 
   6   4  13      226.97      234.18     10.33 o 
   7   4  13       35.19       34.42      9.90 o 
  -6   5  13       69.32      110.83     18.31 o 
  -5   5  13     1740.58     1911.94     33.49 o 
  -4   5  13     1496.05     1522.80     25.60 o 
  -3   5  13      442.81      467.57     12.84 o 
  -2   5  13       53.70       93.06      7.17 o 
  -1   5  13      927.98     1108.29     17.45 o 
   0   5  13      488.50      524.09      9.93 o 
   1   5  13       31.50       37.08      5.27 o 
   2   5  13      229.52      208.26      8.72 o 
   3   5  13      304.86      361.34      9.80 o 
   4   5  13      171.77      203.45      8.02 o 
   5   5  13      290.67      284.79     13.38 o 
   6   5  13        0.42        0.84      7.85 o 
   7   5  13      570.83      595.38     19.57 o 
  -5   6  13      243.17      284.99     14.99 o 
  -4   6  13        3.02       -8.25      8.25 o 
  -3   6  13     1366.68     1330.38     22.48 o 
  -2   6  13       63.74       90.49      7.27 o 
  -1   6  13      841.61      973.96     14.85 o 
   0   6  13      926.31      937.80     12.79 o 
   1   6  13       81.50       67.23      7.60 o 
   2   6  13      921.83     1003.21     14.40 o 
   3   6  13      148.61      224.76      7.95 o 
   4   6  13      978.63      985.12     16.38 o 
   5   6  13      162.63      149.46      8.43 o 
   6   6  13       38.97       22.40      7.19 o 
   7   6  13       15.62       11.96      9.32 o 
  -5   7  13      402.72      409.78     28.11 o 
  -4   7  13      299.06      310.29     25.05 o 
  -3   7  13      320.19      364.63     14.70 o 
  -2   7  13      379.08      491.66     12.48 o 
  -1   7  13        1.17       -4.12      5.38 o 
   0   7  13       18.45       15.40      4.86 o 
   1   7  13      193.85      188.73      9.29 o 
   2   7  13      765.95      841.43     17.14 o 
   3   7  13        2.60       -4.51      5.22 o 
   4   7  13     1071.14     1058.50     16.86 o 
   5   7  13      708.02      650.67     18.16 o 
   6   7  13      704.44      743.44     16.14 o 
   7   7  13        5.31       -0.69      8.81 o 
  -4   8  13      834.14      846.22     27.53 o 
  -3   8  13      210.99      251.14     12.87 o 
  -2   8  13      856.57      839.58     17.30 o 
  -1   8  13      656.04      712.31     16.89 o 
   0   8  13      533.66      569.04     13.97 o 
   1   8  13     1109.40     1156.24     15.58 o 
   2   8  13      569.03      655.19     13.26 o 
   3   8  13      418.27      393.94     11.04 o 
   4   8  13      104.57       92.50      7.27 o 
   5   8  13       96.43      121.54     11.71 o 
   6   8  13        4.10        4.29      6.71 o 
   7   8  13       47.76       23.79      9.09 o 
  -3   9  13      309.67      301.74     19.06 o 
  -2   9  13       54.38       51.91     10.36 o 
  -1   9  13       56.94       42.26      6.96 o 
   0   9  13        3.40        1.27      5.75 o 
   1   9  13       51.01       45.44      6.98 o 
   2   9  13      339.59      344.65     11.57 o 
   3   9  13      679.00      781.16     16.21 o 
   4   9  13      616.80      684.15     15.38 o 
   5   9  13     1463.99     1554.29     23.56 o 
   6   9  13       22.56       26.27      7.49 o 
  -2  10  13       33.74       31.44      7.86 o 
  -1  10  13      986.48      954.09     17.77 o 
   0  10  13      110.28      112.89      9.44 o 
   1  10  13      339.02      305.79     11.35 o 
   2  10  13      391.92      400.11     13.07 o 
   3  10  13        2.20        4.19      6.46 o 
   4  10  13      201.95      247.17     14.40 o 
   5  10  13       21.06        3.51      6.97 o 
   6  10  13        0.17       -6.71      6.71 o 
  -1  11  13      103.58       98.71      8.78 o 
   0  11  13       24.93        8.66     10.14 o 
   1  11  13      298.15      262.35     13.78 o 
   2  11  13      105.77      112.73      8.84 o 
   3  11  13      953.70     1025.78     19.18 o 
   4  11  13      307.48      301.35     11.88 o 
   5  11  13      547.11      515.78     16.66 o 
   2  12  13       90.78       87.55     11.56 o 
  -3  -5  14      268.16      287.58     35.79 o 
  -2  -5  14      119.27      126.92     12.16 o 
  -1  -5  14      316.34      335.98     19.19 o 
   0  -5  14        1.57       -9.23     13.64 o 
   1  -5  14      696.00      677.45     31.42 o 
  -4  -4  14      241.55      208.61     20.42 o 
  -3  -4  14       64.33       67.10     11.16 o 
  -2  -4  14      342.34      347.81     16.95 o 
  -1  -4  14        3.72        2.30      7.81 o 
   0  -4  14        5.97       13.26     10.20 o 
   1  -4  14      202.01      190.01     14.39 o 
   2  -4  14       27.59       21.49     11.01 o 
   3  -4  14      210.11      218.42     19.86 o 
  -5  -3  14       30.93        3.10     21.81 o 
  -4  -3  14      118.99      122.09     38.99 o 
  -3  -3  14      611.24      677.45     17.95 o 
  -2  -3  14     1360.96     1339.63     28.90 o 
  -1  -3  14      649.68      698.56     18.07 o 
   0  -3  14     1304.04     1264.49     27.05 o 
   1  -3  14       17.88       31.82     10.15 o 
   2  -3  14      319.19      357.60     17.00 o 
   3  -3  14      128.98      137.24     13.02 o 
   4  -3  14      235.56      235.63     15.24 o 
  -5  -2  14       20.85       32.59     16.33 o 
  -4  -2  14      410.07      397.24     22.98 o 
  -3  -2  14      442.12      458.52     22.98 o 
  -2  -2  14       98.48       96.56     12.29 o 
  -1  -2  14      265.13      304.64     13.88 o 
   0  -2  14      208.43      223.84     12.88 o 
   1  -2  14       69.29       83.92     10.52 o 
   2  -2  14       37.74       42.52      9.83 o 
   3  -2  14       74.84       98.19      9.74 o 
   4  -2  14     1453.17     1509.50     26.72 o 
   5  -2  14       65.45       91.06     10.55 o 
  -6  -1  14       27.90       29.22     11.90 o 
  -5  -1  14       26.49       19.72     11.17 o 
  -4  -1  14      863.84      910.21     31.96 o 
  -3  -1  14       87.20       96.88     11.03 o 
  -2  -1  14      830.96      793.88     24.14 o 
  -1  -1  14      772.17      744.67     19.24 o 
   0  -1  14      637.30      653.61     18.75 o 
   1  -1  14     1519.90     1532.23     28.54 o 
   2  -1  14        0.95       -7.28      7.28 o 
   3  -1  14      591.40      617.94     16.76 o 
   4  -1  14       17.55       19.98      8.48 o 
   5  -1  14      257.42      283.83     13.22 o 
  -6   0  14        0.47       10.44     24.94 o 
  -5   0  14      361.43      300.59     19.37 o 
  -4   0  14      331.00      345.83     20.07 o 
  -3   0  14       36.81       20.51     14.31 o 
  -2   0  14       42.74       51.18     10.00 o 
  -1   0  14      290.52      312.05     13.71 o 
   0   0  14      263.44      334.74     12.36 o 
   1   0  14       51.80       67.38      8.13 o 
   2   0  14     1546.87     1625.98     25.68 o 
   3   0  14      601.60      635.69     16.80 o 
   4   0  14       27.14       39.12      8.94 o 
   5   0  14      502.28      549.78     17.86 o 
   6   0  14      329.57      331.00     37.04 o 
  -6   1  14        4.20       44.36     23.11 o 
  -5   1  14      557.57      507.21     36.54 o 
  -4   1  14        5.54       -0.93     19.87 o 
  -3   1  14     2408.39     2228.89     43.74 o 
  -2   1  14      301.05      328.20     16.11 o 
  -1   1  14      432.26      408.05     15.93 o 
   0   1  14     1828.94     1816.86     26.26 o 
   1   1  14       72.85       55.61      7.86 o 
   2   1  14     1348.27     1320.93     22.73 o 
   3   1  14       16.61       18.85      7.53 o 
   4   1  14      164.81      166.36     10.78 o 
   5   1  14        1.87       -2.30      7.79 o 
   6   1  14        1.59       18.61     10.81 o 
  -6   2  14      284.24      281.09     22.28 o 
  -5   2  14       37.53       20.18     15.57 o 
  -4   2  14       71.89       49.73     15.42 o 
  -3   2  14       14.55       31.05      9.17 o 
  -2   2  14      322.75      294.63     11.84 o 
  -1   2  14     1377.03     1353.11     25.10 o 
   0   2  14        4.18       -6.41      7.26 o 
   1   2  14      959.78      848.71     20.42 o 
   2   2  14      601.66      604.85     15.75 o 
   3   2  14      326.45      378.02     13.67 o 
   4   2  14     1416.43     1378.39     23.90 o 
   5   2  14       35.63       27.52      8.18 o 
   6   2  14     1047.85     1103.44     26.33 o 
  -6   3  14     1132.57     1137.88     36.60 o 
  -5   3  14       29.82       24.65     24.64 o 
  -4   3  14     2361.91     2235.77     50.06 o 
  -3   3  14        7.79        0.08      6.99 o 
  -2   3  14     1920.59     1804.08     34.64 o 
  -1   3  14     2715.18     2512.28     32.65 o 
   0   3  14      257.82      193.22      9.96 o 
   1   3  14      255.49      268.97     23.53 o 
   2   3  14       18.14       15.94      7.88 o 
   3   3  14      133.08      150.40     12.30 o 
   4   3  14       69.76       36.11      7.95 o 
   5   3  14       33.87       22.83      7.92 o 
   6   3  14       42.38       44.44     14.12 o 
   7   3  14      535.90      550.09     20.28 o 
  -5   4  14       76.04       82.43     17.06 o 
  -4   4  14        4.87       14.97     10.57 o 
  -3   4  14      210.12      192.18     12.75 o 
  -2   4  14     1646.35     1634.10     22.99 o 
  -1   4  14       84.90      107.73     12.38 o 
   0   4  14     2788.06     2604.99     33.43 o 
   1   4  14      570.00      572.60     16.82 o 
   2   4  14     1936.93     1953.99     27.35 o 
   3   4  14      262.18      234.80      9.27 o 
   4   4  14       82.03       64.76      7.71 o 
   5   4  14       36.82       48.43      7.71 o 
   6   4  14        6.84       -6.47      6.47 o 
   7   4  14      232.97      231.04     13.30 o 
  -5   5  14     1659.38     1743.34     42.68 o 
  -4   5  14      208.78      198.20     13.35 o 
  -3   5  14     1589.69     1566.16     25.66 o 
  -2   5  14        9.75        5.97     10.05 o 
  -1   5  14       33.52       34.07      6.85 o 
   0   5  14      468.32      511.35     12.08 o 
   1   5  14       61.94       56.69      6.18 o 
   2   5  14       47.33       52.36      6.18 o 
   3   5  14      244.90      207.75      9.25 o 
   4   5  14       86.11       52.69      6.97 o 
   5   5  14       17.39       22.38      7.02 o 
   6   5  14      334.00      352.11     13.59 o 
   7   5  14      196.93      188.65     20.88 o 
  -5   6  14        8.49        4.37     10.96 o 
  -4   6  14       36.52       21.93     13.09 o 
  -3   6  14      348.35      351.71     24.55 o 
  -2   6  14       18.19       16.37      6.35 o 
  -1   6  14     1236.73     1221.33     21.56 o 
   0   6  14        1.37        3.31      5.09 o 
   1   6  14      799.83      721.10     12.83 o 
   2   6  14       27.61       22.24      5.69 o 
   3   6  14      311.75      302.17      9.47 o 
   4   6  14       65.52       67.62      7.46 o 
   5   6  14      142.86      129.73     10.43 o 
   6   6  14      186.12      201.71     11.33 o 
   7   6  14       13.51       -8.52      9.32 o 
  -4   7  14      926.65      886.24     28.45 o 
  -3   7  14      182.56      206.93     12.41 o 
  -2   7  14      564.64      563.51     14.84 o 
  -1   7  14      108.73      122.24      8.85 o 
   0   7  14       79.39       80.92      6.34 o 
   1   7  14      210.71      209.53      8.03 o 
   2   7  14      855.87      885.74     14.77 o 
   3   7  14       29.24       29.58      6.29 o 
   4   7  14        2.53        6.65      6.03 o 
   5   7  14      593.89      598.78     14.03 o 
   6   7  14        1.51       -6.52      6.52 o 
   7   7  14      199.29      178.99     13.80 o 
  -3   8  14      161.24      182.53     13.04 o 
  -2   8  14      946.88      907.72     18.64 o 
  -1   8  14      343.54      357.23     12.83 o 
   0   8  14      954.59      850.20     13.89 o 
   1   8  14       10.15       16.37      5.81 o 
   2   8  14      315.46      325.68     11.63 o 
   3   8  14       13.34        8.45     10.84 o 
   4   8  14      315.10      340.32     12.05 o 
   5   8  14      412.58      454.17     13.75 o 
   6   8  14        3.45        2.20      7.15 o 
  -3   9  14      228.93      257.90     18.30 o 
  -2   9  14       59.05       43.89      8.11 o 
  -1   9  14        8.13        0.51      6.94 o 
   0   9  14       28.41       40.65      6.58 o 
   1   9  14        5.77       -5.20      6.15 o 
   2   9  14      124.11      137.18     10.18 o 
   3   9  14       99.21      112.48      8.81 o 
   4   9  14      400.91      375.94     12.82 o 
   5   9  14       43.45       56.21      8.29 o 
   6   9  14      806.13      759.89     22.87 o 
  -1  10  14      699.27      687.92     17.23 o 
   0  10  14      430.20      373.86     12.41 o 
   1  10  14      873.37      927.80     25.31 o 
   2  10  14        1.98       -6.43      6.43 o 
   3  10  14      167.94      221.52     10.68 o 
   4  10  14       16.87        1.43      7.00 o 
   5  10  14        2.47       -1.88      7.29 o 
   0  11  14       99.52       96.67     12.18 o 
   1  11  14      138.03      132.43     11.38 o 
   2  11  14      102.28      103.82     10.70 o 
   3  11  14      375.34      403.36     20.06 o 
   4  11  14      196.90      207.80     13.81 o 
  -3  -4  15      677.22      825.24     24.37 o 
  -2  -4  15       19.54       32.41     11.23 o 
  -1  -4  15      513.57      592.23     20.50 o 
   0  -4  15      172.96      214.31     25.77 o 
   1  -4  15       21.05       45.03     14.89 o 
  -4  -3  15        1.41       27.64     16.05 o 
  -3  -3  15      222.04      274.78     15.70 o 
  -2  -3  15      408.10      443.51     21.09 o 
  -1  -3  15     1275.31     1341.70     27.93 o 
   0  -3  15        0.33        8.27      9.40 o 
   1  -3  15      595.27      600.40     20.20 o 
   2  -3  15      301.13      343.52     16.87 o 
   3  -3  15      107.85      116.99     16.90 o 
  -4  -2  15      190.67      189.43     19.94 o 
  -3  -2  15        2.51       11.32     13.94 o 
  -2  -2  15      443.96      494.01     21.26 o 
  -1  -2  15       97.66      118.47     11.06 o 
   0  -2  15       95.08       93.59     10.80 o 
   1  -2  15        8.55        7.26      8.88 o 
   2  -2  15       62.38       48.43     10.16 o 
   3  -2  15      333.94      364.26     16.74 o 
   4  -2  15      135.08      136.41     14.39 o 
  -5  -1  15       46.97       56.59     24.13 o 
  -4  -1  15      279.20      286.19     29.08 o 
  -3  -1  15      318.87      314.80     18.28 o 
  -2  -1  15      565.50      709.24     23.64 o 
  -1  -1  15       41.85       43.01      9.04 o 
   0  -1  15     1585.08     1567.34     29.58 o 
   1  -1  15      100.53      109.17     10.87 o 
   2  -1  15     1188.04     1318.08     23.17 o 
   3  -1  15      361.56      387.56     14.71 o 
   4  -1  15       30.01       49.10      9.42 o 
  -5   0  15      316.46      279.03     20.47 o 
  -4   0  15      184.44      218.58     26.95 o 
  -3   0  15      378.48      360.77     18.93 o 
  -2   0  15        1.14        2.97      8.95 o 
  -1   0  15       11.70       16.93      8.02 o 
   0   0  15        8.72        8.00      7.16 o 
   1   0  15      333.80      288.94     12.07 o 
   2   0  15      210.01      258.85     11.90 o 
   3   0  15       47.64       58.90      9.06 o 
   4   0  15      423.03      444.44     18.26 o 
   5   0  15      168.84      203.29     12.44 o 
  -5   1  15       67.90       44.41     23.25 o 
  -4   1  15      332.79      318.00     28.71 o 
  -3   1  15      588.89      625.93     23.14 o 
  -2   1  15      522.46      621.45     21.48 o 
  -1   1  15      687.44      659.78     17.86 o 
   0   1  15       13.79       21.11      7.27 o 
   1   1  15     1711.23     1773.83     26.91 o 
   2   1  15      143.71      126.80     10.07 o 
   3   1  15      116.03      123.92     10.20 o 
   4   1  15       46.70       49.85     10.32 o 
   5   1  15       12.93       -2.44      8.16 o 
  -5   2  15      173.35      179.46     20.24 o 
  -4   2  15       37.50       12.96     15.01 o 
  -3   2  15       94.42      125.91     11.74 o 
  -2   2  15       38.71        6.70      7.54 o 
  -1   2  15      113.94      111.40     10.14 o 
   0   2  15       36.45       49.02     12.22 o 
   1   2  15      281.27      310.25     14.11 o 
   2   2  15      600.55      728.73     21.68 o 
   3   2  15      728.78      720.96     20.81 o 
   4   2  15        8.71       -1.44      7.59 o 
   5   2  15      674.57      697.70     18.29 o 
   6   2  15       17.74       15.56     11.24 o 
  -5   3  15      635.17      627.85     49.83 o 
  -4   3  15      153.07      137.36     17.72 o 
  -3   3  15     1019.18     1063.18     25.65 o 
  -2   3  15      389.56      339.63     16.70 o 
  -1   3  15       23.59       31.13      8.30 o 
   0   3  15     2020.16     1792.73     30.87 o 
   1   3  15       96.58      150.93     17.78 o 
   2   3  15      969.83      937.84     22.36 o 
   3   3  15      104.87      105.11     11.04 o 
   4   3  15      102.99       79.46     10.44 o 
   5   3  15       17.08       19.81      9.55 o 
   6   3  15       11.72        7.07      9.83 o 
  -5   4  15       19.16       -0.55     15.61 o 
  -4   4  15      231.02      237.61     19.25 o 
  -3   4  15       31.70        9.15      9.29 o 
  -2   4  15        3.64        3.73      6.92 o 
  -1   4  15     1171.38     1245.09     21.92 o 
   0   4  15        5.05        4.25      7.63 o 
   1   4  15     1632.33     1714.89     30.58 o 
   2   4  15      245.11      257.30     14.45 o 
   3   4  15       39.41       51.26      8.38 o 
   4   4  15      383.80      390.61     14.30 o 
   5   4  15        9.65       10.31      8.22 o 
   6   4  15     1043.78      968.14     20.95 o 
  -4   5  15     1397.41     1512.24     29.87 o 
  -3   5  15      232.70      174.55     12.26 o 
  -2   5  15      446.99      509.99     14.94 o 
  -1   5  15      533.61      424.57     13.94 o 
   0   5  15        5.78        1.96      8.89 o 
   1   5  15     2974.97     2830.99     42.09 o 
   2   5  15        1.24       -5.79      5.79 o 
   3   5  15       65.82       55.45      7.81 o 
   4   5  15        3.89       -2.77      6.39 o 
   5   5  15       81.20       59.69      8.31 o 
   6   5  15        3.05       -3.11      7.44 o 
  -4   6  15       44.74       47.70     14.76 o 
  -3   6  15        5.65      -13.01     17.16 o 
  -2   6  15      174.99      250.50     11.35 o 
  -1   6  15       11.74       -6.46      6.46 o 
   0   6  15     1181.17     1263.22     25.19 o 
   1   6  15       13.08        7.26      6.45 o 
   2   6  15     1127.55     1260.35     31.50 o 
   3   6  15     1708.07     1740.44     22.75 o 
   4   6  15       21.87       19.00      6.72 o 
   5   6  15     1003.14      991.46     23.82 o 
   6   6  15       16.54        0.84      7.88 o 
  -3   7  15     1315.75     1431.88     29.42 o 
  -2   7  15      207.14      185.54     10.53 o 
  -1   7  15      321.77      322.70     12.74 o 
   0   7  15      359.16      343.49     12.81 o 
   1   7  15       18.07        4.63      6.00 o 
   2   7  15       49.33       40.66      6.75 o 
   3   7  15       15.58        5.37      6.19 o 
   4   7  15      251.92      296.87     12.05 o 
   5   7  15      260.32      254.21     11.83 o 
   6   7  15      136.26      140.61     12.89 o 
  -3   8  15      146.33      154.16     16.95 o 
  -2   8  15       63.90       69.07      8.78 o 
  -1   8  15     2794.30     2834.77     37.05 o 
   0   8  15      133.08      145.55      8.99 o 
   1   8  15      834.49      970.55     17.33 o 
   2   8  15       34.47       31.37      6.55 o 
   3   8  15       56.85       53.87      8.13 o 
   4   8  15      248.20      231.43     15.74 o 
   5   8  15       10.39        3.22      8.58 o 
  -2   9  15      142.00      157.05     10.81 o 
  -1   9  15       91.54       83.92      9.29 o 
   0   9  15       19.99        3.94      6.32 o 
   1   9  15        7.38        5.14      6.29 o 
   2   9  15      246.37      252.72     17.58 o 
   3   9  15      449.73      485.71     14.56 o 
   4   9  15      138.98      143.93     12.28 o 
   5   9  15      118.90      161.50     10.64 o 
   0  10  15     1049.40     1114.57     20.21 o 
   1  10  15        7.44       -0.55      7.24 o 
   2  10  15      132.68      102.36     11.59 o 
   3  10  15      314.73      352.61     15.11 o 
   4  10  15       81.36       65.13     10.59 o 
  -2  -3  16        8.35       -7.50     16.12 o 
  -1  -3  16       68.04      116.33     21.26 o 
   0  -3  16      340.31      331.52     20.29 o 
   1  -3  16      104.51      130.24     16.42 o 
  -3  -2  16      659.18      738.85     35.10 o 
  -2  -2  16      292.20      266.72     17.36 o 
  -1  -2  16      194.46      251.07     17.24 o 
   0  -2  16       71.65       97.91     11.51 o 
   1  -2  16        3.64       35.09     10.02 o 
   2  -2  16        0.11        7.07     12.34 o 
  -4  -1  16        4.81       30.42     22.97 o 
  -3  -1  16      231.05      210.15     20.61 o 
  -2  -1  16       68.63       98.87     12.85 o 
  -1  -1  16      643.15      609.19     23.29 o 
   0  -1  16      302.36      340.58     16.38 o 
   1  -1  16      781.78      815.42     22.74 o 
   2  -1  16      287.58      286.91     15.18 o 
   3  -1  16      137.23      134.05     11.05 o 
  -4   0  16     1265.06     1408.61     53.72 o 
  -3   0  16      140.18      161.99     19.36 o 
  -2   0  16      506.82      581.84     21.98 o 
  -1   0  16      161.22      172.50     14.70 o 
   0   0  16        1.42        4.68     10.46 o 
   1   0  16      214.46      207.88     12.01 o 
   2   0  16       32.69       40.15      8.96 o 
   3   0  16      428.16      422.59     15.62 o 
   4   0  16        1.85        3.69      8.72 o 
  -4   1  16       64.85       54.09     22.83 o 
  -3   1  16      203.03      194.59     20.24 o 
  -2   1  16     1134.17     1134.94     29.88 o 
  -1   1  16       17.52       35.98     10.75 o 
   0   1  16     1260.50     1345.33     32.22 o 
   1   1  16      744.26      783.66     18.18 o 
   2   1  16      810.49      808.32     18.91 o 
   3   1  16      398.73      445.73     15.78 o 
   4   1  16       64.04       61.04     13.31 o 
  -4   2  16       25.81       64.09     22.14 o 
  -3   2  16      296.72      294.84     23.76 o 
  -2   2  16       18.59       -0.16      9.15 o 
  -1   2  16       28.23       29.14     12.15 o 
   0   2  16       74.49       83.55     10.28 o 
   1   2  16       11.58       14.96     10.52 o 
   2   2  16      259.95      293.68     14.63 o 
   3   2  16       27.69       15.35      9.51 o 
   4   2  16     1224.08     1246.60     23.81 o 
   5   2  16      196.22      206.26     14.17 o 
  -4   3  16      293.27      337.72     47.88 o 
  -3   3  16      482.18      466.76     22.43 o 
  -2   3  16       18.04       12.31     10.75 o 
  -1   3  16      922.10      954.31     22.21 o 
   0   3  16        1.75       -5.09      7.98 o 
   1   3  16     1417.64     1403.31     27.78 o 
   2   3  16       41.83       56.00     12.35 o 
   3   3  16      129.10      115.79     11.68 o 
   4   3  16      175.58      204.80     13.52 o 
   5   3  16       62.82       60.56     11.33 o 
  -4   4  16      256.82      285.68     20.80 o 
  -3   4  16       86.60       75.34     11.01 o 
  -2   4  16       48.41       44.93      8.49 o 
  -1   4  16        9.97        9.84      7.68 o 
   0   4  16      311.93      245.03     13.37 o 
   1   4  16      320.96      324.55     15.03 o 
   2   4  16        0.07       -5.63     11.99 o 
   3   4  16      700.00      700.78     20.50 o 
   4   4  16       80.73       68.00     11.00 o 
   5   4  16      451.47      464.39     16.23 o 
  -4   5  16      573.02      573.90     41.17 o 
  -3   5  16      158.29      157.07     12.78 o 
  -2   5  16      824.56      759.72     18.13 o 
  -1   5  16      213.16      187.12     11.01 o 
   0   5  16     1550.27     1597.32     33.18 o 
   1   5  16     1408.59     1354.35     27.62 o 
   2   5  16      289.02      293.37     14.68 o 
   3   5  16        0.77       -6.98      6.98 o 
   4   5  16      138.59      141.79     10.94 o 
   5   5  16        2.56        0.85      8.40 o 
  -3   6  16        0.62       -4.31      9.43 o 
  -2   6  16      254.93      240.34     11.83 o 
  -1   6  16      119.37       92.70      9.39 o 
   0   6  16      193.84      180.30     12.14 o 
   1   6  16      866.40      721.94     20.31 o 
   2   6  16     1194.79     1168.89     20.13 o 
   3   6  16        5.30       -1.52      6.69 o 
   4   6  16      914.52      934.31     17.43 o 
   5   6  16      128.74      141.76     12.17 o 
  -3   7  16      500.97      556.14     38.27 o 
  -2   7  16      568.01      543.22     24.52 o 
  -1   7  16     1833.15     1777.13     32.44 o 
   0   7  16       35.89       31.92     10.23 o 
   1   7  16      227.71      250.69     12.01 o 
   2   7  16        3.81        9.39      6.69 o 
   3   7  16       96.05      118.31      8.69 o 
   4   7  16        7.04       -5.00      6.65 o 
   5   7  16      121.72       94.94      9.81 o 
  -2   8  16      168.22      161.78     13.00 o 
  -1   8  16        5.06        1.45      7.84 o 
   0   8  16      859.67      809.07     21.09 o 
   1   8  16      444.81      433.66     13.45 o 
   2   8  16        7.33        4.34      6.52 o 
   3   8  16      514.28      507.06     13.49 o 
   4   8  16       69.15       51.95      8.77 o 
  -1   9  16      129.90      127.02     12.41 o 
   0   9  16      414.48      452.23     17.79 o 
   1   9  16        1.58        1.79      7.78 o 
   2   9  16        6.40        0.08      7.69 o 
   3   9  16       16.69        0.16      9.17 o 
   4   9  16        1.54       -6.24      9.06 o 
  -2  -1  17       31.56       16.71     10.86 o 
  -1  -1  17      215.00      233.72     24.82 o 
   0  -1  17        2.39       14.55     11.91 o 
   1  -1  17      194.25      179.79     17.01 o 
  -3   0  17      305.18      383.25     26.86 o 
  -2   0  17       30.42       26.75     12.23 o 
  -1   0  17      347.02      376.00     20.19 o 
   0   0  17      493.52      476.05     17.99 o 
   1   0  17        0.40        0.68     10.22 o 
   2   0  17       39.29       53.74     11.41 o 
   3   0  17        0.62       -1.96     10.83 o 
  -3   1  17       77.15       56.87     16.07 o 
  -2   1  17      124.09      113.27     13.29 o 
  -1   1  17      331.54      347.54     19.05 o 
   0   1  17       41.93       50.07     11.81 o 
   1   1  17      335.17      324.50     13.64 o 
   2   1  17     1604.36     1596.03     30.90 o 
   3   1  17        3.21        5.95     10.60 o 
  -3   2  17      274.63      217.56     21.90 o 
  -2   2  17      236.22      217.47     15.77 o 
  -1   2  17      131.37      138.23     11.56 o 
   0   2  17       31.64       47.02     10.17 o 
   1   2  17        3.69        0.77      9.04 o 
   2   2  17       30.45       40.54     14.29 o 
   3   2  17      539.90      534.44     28.54 o 
   4   2  17       49.81       25.39     14.52 o 
  -3   3  17        3.73       -0.06     11.59 o 
  -2   3  17      437.38      425.55     16.55 o 
  -1   3  17       24.04       11.95      9.06 o 
   0   3  17      471.71      526.30     23.26 o 
   1   3  17      417.38      384.90     16.85 o 
   2   3  17      115.18      111.26     17.06 o 
   3   3  17      919.15      896.92     23.48 o 
   4   3  17       71.73       48.28     11.27 o 
  -3   4  17      252.16      263.86     36.05 o 
  -2   4  17        0.30        2.40      7.94 o 
  -1   4  17      113.93       93.23     10.10 o 
   0   4  17       13.95       -8.61      8.61 o 
   1   4  17       31.11       32.44     12.38 o 
   2   4  17      254.88      312.91     21.18 o 
   3   4  17      130.88      113.19     12.35 o 
   4   4  17      136.63      133.49     13.15 o 
  -3   5  17      763.70      768.62     28.53 o 
  -2   5  17      137.96      124.61     15.97 o 
  -1   5  17     1014.93      938.71     28.26 o 
   0   5  17       80.76       50.27     12.55 o 
   1   5  17      156.15      140.42     12.35 o 
   2   5  17      626.21      556.26     19.41 o 
   3   5  17      160.75      137.94     12.84 o 
   4   5  17       65.58       30.46     10.52 o 
  -2   6  17      157.45      152.15     11.14 o 
  -1   6  17       12.63        3.79      8.99 o 
   0   6  17        3.71       -5.69      8.73 o 
   1   6  17      437.75      474.03     18.13 o 
   2   6  17       61.45       34.53     10.13 o 
   3   6  17      718.75      726.16     17.29 o 
   4   6  17       11.67       -5.89      9.56 o 
  -1   7  17       25.77        8.38      9.37 o 
   0   7  17      824.88      786.54     21.78 o 
   1   7  17        7.92       10.60      9.21 o 
   2   7  17       26.02        8.27     19.29 o 
   3   7  17     1006.09      892.15     21.25 o 
   4   7  17       37.46       42.67      9.69 o 
   0   8  17      123.70      134.27     15.47 o 
   1   8  17        4.45        0.09     18.54 o 
   2   8  17      314.44      334.24     14.62 o 
   3   8  17      111.18       84.50      9.91 o 
  -1   1  18      211.15      223.72     24.59 o 
   0   1  18       41.09       47.19     18.34 o 
   1   1  18      445.04      472.05     22.90 o 
  -1   2  18       14.65       28.85     17.32 o 
   0   2  18       25.99       14.64     12.74 o 
   1   2  18       37.54       26.58     13.99 o 
   2   2  18        5.18      -12.97     12.97 o 
  -1   3  18      125.90      130.22     12.44 o 
   0   3  18      413.98      438.30     22.42 o 
   1   3  18       50.80       80.87     15.12 o 
   2   3  18      462.33      438.80     23.48 o 
  -1   4  18      292.34      272.87     14.77 o 
   0   4  18        1.91        2.20      9.58 o 
   1   4  18       61.28       50.82     14.78 o 
   2   4  18       26.07       18.27     17.67 o 
   3   4  18       30.77       51.86     15.32 o 
  -1   5  18      307.91      324.99     49.80 o 
   0   5  18      467.07      529.19     24.13 o 
   1   5  18      398.00      362.83     21.10 o 
   2   5  18        7.48      -17.30     17.30 o 
   3   5  18      634.25      650.97     31.00 o 
   0   6  18       11.16       -8.17     12.34 o 
   1   6  18        5.00      -10.45     12.46 o 
   2   6  18      270.80      233.67     19.19 o 
                                                 
